# Supplementary material for: An image segmentation technique with statistical strategies for pesticide efficacy assessment
Source: PLoS One. 2021 Mar 15;16(3):e0248592. doi: 10.1371/journal.pone.0248592 (PMC7959351; doi:10.1371/journal.pone.0248592)
Supplement: S1 File — Colors, pixels, and RGB codes exported by the Image Area Analyzer (http://mkwak.org/imgarea/) when the picture from each flowerpot was uploaded in the website. (XLSX) [file pone.0248592.s001.xlsx]

## Sheet: 1 DAT
C1			C2			C3			C4			T1			T2			T3			T4			P1_1			P1_2			P1_3			P1_4			P0_1			P0_2			P0_3			P0_4
color	appearance	RGB	color	appearance	RGB	color	appearance	RGB	color	appearance	RGB	color	appearance	RGB	color	appearance	RGB	color	appearance	RGB	color	appearance	RGB	color	appearance	RGB	color	appearance	RGB	color	appearance	RGB	color	appearance	RGB	color	appearance	RGB	color	appearance	RGB	color	appearance	RGB	color	appearance	RGB
	unit: pixels (percent)			unit: pixels (percent)			unit: pixels (percent)			unit: pixels (percent)			unit: pixels (percent)			unit: pixels (percent)			unit: pixels (percent)			unit: pixels (percent)			unit: pixels (percent)			unit: pixels (percent)			unit: pixels (percent)			unit: pixels (percent)			unit: pixels (percent)			unit: pixels (percent)			unit: pixels (percent)			unit: pixels (percent)
	20236 (17.92)	51 43 51		19503 (17.28)	102 85 102		21326 (18.89)	102 85 51		22467 (19.90)	102 85 51		13740 (12.17)	204 170 102		12294 (10.89)	102 85 51		12276 (10.87)	102 85 51		13852 (12.27)	51 43 51		63789 (56.50)	255 255 255		66921 (59.28)	255 255 255		70564 (62.50)	255 255 255		70744 (62.66)	255 255 255		47736 (42.28)	255 255 255		44668 (39.57)	255 255 255		41146 (36.45)	255 255 255		40944 (36.27)	255 255 255
	19969 (17.69)	102 85 51		17727 (15.70)	102 85 51		19724 (17.47)	51 43 51		18492 (16.38)	51 43 51		12479 (11.05)	102 85 51		11967 (10.60)	204 170 102		11144 (9.87)	204 170 102		12990 (11.51)	102 85 51		12228 (10.83)	204 170 102		10161 (9.00)	204 170 102		8806 (7.80)	204 170 102		9357 (8.29)	204 170 102		12987 (11.50)	102 85 51		12904 (11.43)	51 43 51		12442 (11.02)	102 85 51		13890 (12.30)	51 43 51
	16805 (14.89)	102 85 102		14141 (12.53)	51 43 51		17513 (15.51)	102 85 102		14783 (13.09)	102 85 102		8659 (7.67)	51 43 51		11117 (9.85)	51 43 51		9196 (8.15)	51 43 51		10126 (8.97)	204 170 102		3693 (3.27)	204 128 102		4007 (3.55)	153 85 51		4163 (3.69)	153 85 51		4353 (3.86)	153 128 51		10551 (9.35)	51 43 51		12666 (11.22)	102 85 51		10160 (9.00)	51 43 51		10987 (9.73)	102 85 51
	9894 (8.76)	153 128 102		12420 (11.00)	153 128 102		10646 (9.43)	153 128 102		9138 (8.09)	153 128 102		8044 (7.13)	153 128 102		8088 (7.16)	51 43 0		9117 (8.08)	153 85 51		9617 (8.52)	51 43 0		3556 (3.15)	255 213 153		3666 (3.25)	204 128 102		3838 (3.40)	204 128 102		4146 (3.67)	153 85 51		6654 (5.89)	51 43 0		6695 (5.93)	51 43 0		6806 (6.03)	51 43 0		9667 (8.56)	51 43 0
	9720 (8.61)	51 85 51		6455 (5.72)	51 85 51		7963 (7.05)	51 85 51		7731 (6.85)	51 43 0		7167 (6.35)	51 43 0		7090 (6.28)	153 128 102		7453 (6.60)	153 128 102		7156 (6.34)	0 0 0		3180 (2.82)	153 85 51		3291 (2.92)	255 213 153		3102 (2.75)	153 128 102		3244 (2.87)	204 128 102		4638 (4.11)	153 128 102		4231 (3.75)	0 0 0		4658 (4.13)	153 128 102		5248 (4.65)	0 0 0
	5279 (4.68)	153 85 102		5727 (5.07)	204 170 153		4951 (4.39)	51 43 0		7127 (6.31)	51 85 51		6681 (5.92)	153 85 51		6604 (5.85)	153 85 51		6933 (6.14)	51 43 0		6424 (5.69)	153 128 102		3163 (2.80)	153 128 51		3259 (2.89)	153 128 51		3065 (2.71)	204 170 153		3189 (2.82)	153 128 102		3951 (3.50)	153 85 51		3946 (3.50)	153 128 102		4515 (4.00)	153 85 51		3739 (3.31)	51 0 0
	4982 (4.41)	51 43 0		5401 (4.78)	102 128 102		4553 (4.03)	153 85 102		5708 (5.06)	102 43 51		4800 (4.25)	204 170 153		4472 (3.96)	153 128 51		5318 (4.71)	153 128 51		5774 (5.11)	153 85 51		3127 (2.77)	153 128 102		3146 (2.79)	153 128 102		2897 (2.57)	153 128 51		2353 (2.08)	255 213 153		2952 (2.61)	0 0 0		2695 (2.39)	0 43 0		3165 (2.80)	0 0 0		3527 (3.12)	102 43 51
	4445 (3.94)	102 43 51		5078 (4.50)	153 128 153		4076 (3.61)	102 43 51		4952 (4.39)	153 85 102		4629 (4.10)	153 128 51		4162 (3.69)	0 0 0		4719 (4.18)	204 128 102		5535 (4.90)	153 128 51		3018 (2.67)	204 170 153		2959 (2.62)	204 170 153		2707 (2.40)	255 213 153		2193 (1.94)	204 128 51		2741 (2.43)	102 43 51		2613 (2.31)	153 85 51		2756 (2.44)	102 43 51		2946 (2.61)	153 85 51
	3952 (3.50)	102 128 102		4139 (3.67)	153 170 153		3404 (3.02)	102 128 102		2704 (2.40)	102 128 102		3876 (3.43)	255 213 153		3653 (3.24)	204 128 102		3669 (3.25)	51 0 0		4157 (3.68)	102 43 51		2861 (2.53)	204 128 51		2639 (2.34)	204 128 51		2361 (2.09)	204 128 51		2136 (1.89)	204 170 153		2231 (1.98)	51 0 0		2593 (2.30)	102 43 51		2671 (2.37)	51 0 0		2813 (2.49)	51 85 51
	1963 (1.74)	204 170 153		4054 (3.59)	153 85 102		1997 (1.77)	0 43 51		2045 (1.81)	204 170 153		3638 (3.22)	204 128 102		3615 (3.20)	204 170 153		3658 (3.24)	204 170 153		3663 (3.24)	204 128 102		2238 (1.98)	255 170 102		1788 (1.58)	255 170 102		1631 (1.44)	255 170 102		1772 (1.57)	102 85 51		1918 (1.70)	153 128 51		2548 (2.26)	51 0 0		2562 (2.27)	0 43 0		2707 (2.40)	0 43 0
	1754 (1.55)	153 128 153		2968 (2.63)	51 43 0		1623 (1.44)	0 43 0		1603 (1.42)	0 43 0		3359 (2.98)	102 43 51		3607 (3.19)	51 0 0		3482 (3.08)	0 0 0		3525 (3.12)	51 0 0		1492 (1.32)	204 213 153		1730 (1.53)	102 85 51		1353 (1.20)	102 85 51		1159 (1.03)	255 170 102		1634 (1.45)	51 85 51		2263 (2.00)	51 85 51		2169 (1.92)	51 85 51		2637 (2.34)	153 128 102
	1723 (1.53)	153 170 153		1919 (1.70)	102 43 51		1475 (1.31)	204 170 153		1399 (1.24)	51 0 51		3200 (2.83)	204 128 51		3338 (2.96)	255 213 153		3415 (3.02)	102 43 51		2849 (2.52)	0 43 0		1487 (1.32)	204 170 51		1423 (1.26)	255 170 153		1205 (1.07)	204 170 51		1149 (1.02)	204 170 51		1604 (1.42)	102 85 102		2022 (1.79)	102 85 102		2139 (1.89)	153 128 51		1723 (1.53)	51 0 51
	1499 (1.33)	51 0 0		1808 (1.60)	153 170 102		1434 (1.27)	51 0 51		1381 (1.22)	0 0 51		2677 (2.37)	0 0 0		3040 (2.69)	102 43 51		3002 (2.66)	255 213 153		2541 (2.25)	204 128 51		1478 (1.31)	255 170 153		1214 (1.08)	204 170 51		1073 (0.95)	255 170 153		967 (0.86)	204 213 153		1531 (1.36)	0 43 0		1598 (1.42)	51 0 51		2135 (1.89)	102 85 102		1495 (1.32)	102 85 102
	1083 (0.96)	153 170 102		999 (0.88)	51 0 0		1414 (1.25)	51 0 0		1367 (1.21)	153 85 51		2377 (2.11)	255 170 102		2818 (2.50)	204 128 51		2897 (2.57)	204 128 51		2484 (2.20)	255 213 153		1440 (1.28)	102 85 51		953 (0.84)	204 213 153		832 (0.74)	204 213 153		743 (0.66)	255 170 153		1503 (1.33)	153 85 102		1330 (1.18)	0 43 51		2073 (1.84)	153 85 102		1447 (1.28)	0 43 51
	1027 (0.91)	0 0 0		821 (0.73)	204 170 102		1382 (1.22)	153 85 51		1293 (1.15)	0 43 51		2295 (2.03)	51 0 0		2701 (2.39)	0 43 0		2699 (2.39)	51 85 51		2358 (2.09)	51 85 51		1032 (0.91)	255 213 102		630 (0.56)	255 213 102		548 (0.49)	255 213 102		609 (0.54)	153 170 102		1431 (1.27)	204 170 102		1311 (1.16)	153 85 102		1813 (1.61)	204 170 102		1179 (1.04)	0 0 51
	974 (0.86)	51 85 102		752 (0.67)	51 85 102		1177 (1.04)	153 128 153		1277 (1.13)	0 0 0		2173 (1.92)	0 43 0		2691 (2.38)	102 85 102		2590 (2.29)	0 43 0		2316 (2.05)	204 170 153		651 (0.58)	204 213 102		587 (0.52)	153 170 102		518 (0.46)	153 85 102		504 (0.45)	255 213 102		1056 (0.94)	204 170 153		980 (0.87)	204 170 102		1343 (1.19)	51 0 51		1164 (1.03)	153 128 51
	901 (0.80)	51 0 51		735 (0.65)	0 43 0		927 (0.82)	153 170 102		1239 (1.10)	51 0 0		2140 (1.90)	51 85 51		2329 (2.06)	51 85 51		2092 (1.85)	153 85 102		1467 (1.30)	51 0 51		588 (0.52)	153 170 102		473 (0.42)	204 213 102		410 (0.36)	153 170 102		432 (0.38)	153 85 0		907 (0.80)	51 0 51		952 (0.84)	153 128 51		1323 (1.17)	204 128 102		1072 (0.95)	102 43 0
	869 (0.77)	153 85 51		661 (0.59)	204 128 153		923 (0.82)	51 85 102		1077 (0.95)	153 128 153		2075 (1.84)	102 85 102		2170 (1.92)	255 170 102		1829 (1.62)	102 85 102		1269 (1.12)	102 85 102		387 (0.34)	51 43 0		455 (0.40)	153 85 102		385 (0.34)	102 85 0		390 (0.35)	204 213 102		785 (0.70)	153 170 102		914 (0.81)	204 170 153		1130 (1.00)	0 43 51		816 (0.72)	153 85 102
	838 (0.74)	0 43 0		589 (0.52)	204 128 102		902 (0.80)	0 0 0		1046 (0.93)	204 170 102		1924 (1.70)	153 85 102		1826 (1.62)	0 43 51		1720 (1.52)	255 170 102		1223 (1.08)	102 43 0		347 (0.31)	153 85 0		436 (0.39)	153 85 0		328 (0.29)	153 85 0		386 (0.34)	51 43 0		776 (0.69)	204 128 102		665 (0.59)	102 43 0		1105 (0.98)	204 170 153		698 (0.62)	204 170 102
	835 (0.74)	0 43 51		587 (0.52)	0 43 51		811 (0.72)	153 170 153		919 (0.81)	204 128 102		1604 (1.42)	153 170 102		1685 (1.49)	153 85 102		1627 (1.44)	0 43 51		1188 (1.05)	0 43 51		331 (0.29)	102 43 0		411 (0.36)	255 255 153		321 (0.28)	102 43 0		335 (0.30)	153 85 102		757 (0.67)	0 43 51		632 (0.56)	102 85 0		1066 (0.94)	102 43 0		549 (0.49)	153 170 102
	610 (0.54)	0 0 51		509 (0.45)	51 0 51		729 (0.65)	0 0 51		814 (0.72)	153 170 102		1559 (1.38)	255 170 153		1312 (1.16)	255 170 153		1342 (1.19)	153 170 102		1160 (1.03)	204 213 153		330 (0.29)	153 85 102		334 (0.30)	51 43 0		298 (0.26)	51 43 0		318 (0.28)	102 85 0		627 (0.56)	102 43 0		628 (0.56)	0 0 51		974 (0.86)	153 170 102		505 (0.45)	204 170 153
	490 (0.43)	102 128 51		491 (0.43)	102 128 153		669 (0.59)	204 128 102		747 (0.66)	153 170 153		1525 (1.35)	51 0 51		1211 (1.07)	51 0 51		1302 (1.15)	51 0 51		1132 (1.00)	153 85 102		299 (0.26)	255 213 204		236 (0.21)	102 43 0		278 (0.25)	204 213 102		302 (0.27)	102 43 0		399 (0.35)	102 85 0		624 (0.55)	153 170 102		958 (0.85)	0 0 51		393 (0.35)	102 85 0
	408 (0.36)	153 128 51		473 (0.42)	204 213 153		573 (0.51)	204 170 102		571 (0.51)	153 128 51		1487 (1.32)	204 213 153		1124 (1.00)	204 213 153		1294 (1.15)	102 43 0		1026 (0.91)	255 170 102		295 (0.26)	102 85 0		225 (0.20)	102 85 0		221 (0.20)	204 85 51		250 (0.22)	255 255 153		351 (0.31)	0 0 51		509 (0.45)	204 128 102		542 (0.48)	102 85 0		379 (0.34)	102 128 102
	378 (0.33)	204 170 102		405 (0.36)	153 85 51		542 (0.48)	153 128 51		480 (0.43)	51 85 102		1386 (1.23)	102 43 0		1118 (0.99)	153 170 102		1239 (1.10)	255 170 153		1013 (0.90)	153 170 102		268 (0.24)	255 255 153		205 (0.18)	255 213 204		184 (0.16)	255 255 153		205 (0.18)	153 170 51		350 (0.31)	102 128 102		335 (0.30)	102 128 102		390 (0.35)	204 128 51		325 (0.29)	204 128 102
	375 (0.33)	204 128 102		399 (0.35)	0 0 0		381 (0.34)	102 128 51		331 (0.29)	102 128 51		1307 (1.16)	204 170 51		1057 (0.94)	0 0 51		1176 (1.04)	204 213 153		1004 (0.89)	102 85 0		208 (0.18)	204 85 51		178 (0.16)	102 43 51		174 (0.15)	102 43 51		163 (0.14)	204 85 51		327 (0.29)	153 128 153		282 (0.25)	51 85 0		390 (0.35)	102 128 102		299 (0.26)	51 85 0
	290 (0.26)	102 43 102		356 (0.32)	51 43 102		377 (0.33)	102 43 102		246 (0.22)	102 43 0		1036 (0.92)	102 85 0		923 (0.82)	102 43 0		824 (0.73)	0 0 51		905 (0.80)	255 170 153		175 (0.16)	51 43 51		171 (0.15)	255 255 204		163 (0.14)	255 255 204		157 (0.14)	102 43 51		296 (0.26)	153 170 153		238 (0.21)	204 213 204		254 (0.22)	204 213 204		276 (0.24)	204 213 204
	231 (0.20)	51 43 102		349 (0.31)	0 0 51		230 (0.20)	51 43 102		211 (0.19)	204 128 153		1015 (0.90)	255 213 102		776 (0.69)	204 170 51		740 (0.66)	204 170 51		888 (0.79)	204 170 51		173 (0.15)	153 170 51		169 (0.15)	51 43 51		152 (0.13)	51 43 51		136 (0.12)	51 43 51		239 (0.21)	102 128 51		216 (0.19)	102 128 51		210 (0.19)	102 128 51		150 (0.13)	102 128 51
	162 (0.14)	51 85 0		347 (0.31)	204 213 204		182 (0.16)	204 128 153		210 (0.19)	102 43 102		688 (0.61)	0 0 51		767 (0.68)	255 213 102		629 (0.56)	153 85 0		824 (0.73)	0 0 51		143 (0.13)	51 0 0		166 (0.15)	204 85 51		139 (0.12)	255 213 204		132 (0.12)	255 213 204		212 (0.19)	255 255 204		213 (0.19)	153 170 153		179 (0.16)	51 85 0		135 (0.12)	153 128 153
	161 (0.14)	102 128 153		324 (0.29)	255 213 153		109 (0.10)	204 213 153		197 (0.17)	51 85 0		673 (0.60)	0 43 51		764 (0.68)	102 85 0		614 (0.54)	255 213 102		802 (0.71)	153 85 0		117 (0.10)	102 43 51		108 (0.10)	153 170 51		128 (0.11)	204 128 153		117 (0.10)	255 255 204		178 (0.16)	51 85 0		185 (0.16)	255 255 204		174 (0.15)	255 213 204		111 (0.10)	255 213 204
	137 (0.12)	204 170 204		324 (0.29)	204 170 204		100 (0.09)	51 85 0		150 (0.13)	102 85 0		486 (0.43)	255 255 153		636 (0.56)	255 213 204		569 (0.50)	102 85 0		557 (0.49)	255 213 102		77 (0.07)	102 128 102		84 (0.07)	51 0 0		90 (0.08)	153 170 51		116 (0.10)	51 0 0		153 (0.14)	204 213 153		183 (0.16)	153 128 153		160 (0.14)	153 170 153		100 (0.09)	153 170 153
	125 (0.11)	204 128 153		299 (0.26)	255 213 204		92 (0.08)	255 213 153		145 (0.13)	255 213 153		473 (0.42)	204 213 102		548 (0.49)	153 85 0		446 (0.40)	102 128 102		549 (0.49)	204 213 102		74 (0.07)	255 255 204		84 (0.07)	153 128 0		83 (0.07)	51 0 0		72 (0.06)	102 128 51		150 (0.13)	204 213 204		174 (0.15)	255 213 204		148 (0.13)	255 255 204		99 (0.09)	255 255 204
	98 (0.09)	102 43 0		255 (0.23)	255 255 204		68 (0.06)	255 170 153		144 (0.13)	51 43 102		472 (0.42)	102 128 102		439 (0.39)	255 255 204		433 (0.38)	255 213 204		393 (0.35)	255 213 204		59 (0.05)	51 85 51		81 (0.07)	102 85 102		80 (0.07)	255 170 51		71 (0.06)	102 85 102		148 (0.13)	255 213 204		114 (0.10)	204 170 204		136 (0.12)	204 213 153		96 (0.09)	204 170 204
	88 (0.08)	153 85 153		248 (0.22)	153 85 153		49 (0.04)	102 43 0		91 (0.08)	255 255 204		466 (0.41)	153 85 0		394 (0.35)	204 213 102		353 (0.31)	204 213 102		257 (0.23)	255 255 153		50 (0.04)	102 85 102		69 (0.06)	102 128 102		64 (0.06)	102 128 102		68 (0.06)	153 128 0		120 (0.11)	204 170 204		110 (0.10)	255 213 153		121 (0.11)	255 213 153		80 (0.07)	153 85 0
	81 (0.07)	102 85 0		244 (0.22)	102 128 51		46 (0.04)	102 128 153		82 (0.07)	102 128 153		322 (0.29)	204 85 51		367 (0.33)	102 128 102		303 (0.27)	102 128 51		224 (0.20)	102 128 102		49 (0.04)	204 213 204		60 (0.05)	102 128 51		63 (0.06)	153 128 0		56 (0.05)	51 85 51		100 (0.09)	255 213 153		83 (0.07)	204 213 153		112 (0.10)	153 128 153		69 (0.06)	51 85 102
	70 (0.06)	255 170 153		238 (0.21)	51 85 0		40 (0.04)	204 213 204		78 (0.07)	204 170 204		311 (0.28)	51 85 0		332 (0.29)	255 255 153		279 (0.25)	204 85 51		196 (0.17)	204 85 51		49 (0.04)	153 170 153		59 (0.05)	255 170 51		62 (0.05)	102 85 102		52 (0.05)	102 128 102		92 (0.08)	153 170 51		81 (0.07)	255 170 153		87 (0.08)	255 213 255		48 (0.04)	204 213 153
	65 (0.06)	255 213 153		186 (0.16)	255 170 153		37 (0.03)	102 85 0		62 (0.05)	204 213 153		266 (0.24)	102 128 51		253 (0.22)	102 128 51		264 (0.23)	255 255 204		146 (0.13)	153 170 51		44 (0.04)	102 128 51		44 (0.04)	153 170 153		61 (0.05)	153 170 153		50 (0.04)	255 170 51		88 (0.08)	204 128 153		72 (0.06)	204 128 153		80 (0.07)	255 170 153		48 (0.04)	204 128 153
	61 (0.05)	204 213 153		172 (0.15)	102 43 102		34 (0.03)	0 85 51		59 (0.05)	102 170 102		265 (0.23)	255 213 204		241 (0.21)	51 85 0		223 (0.20)	255 255 153		133 (0.12)	153 128 153		43 (0.04)	153 128 0		43 (0.04)	204 128 153		56 (0.05)	204 85 102		50 (0.04)	204 128 153		88 (0.08)	204 128 51		72 (0.06)	255 213 255		79 (0.07)	102 0 51		43 (0.04)	153 170 51
	51 (0.05)	102 85 153		156 (0.14)	153 128 51		33 (0.03)	255 255 204		56 (0.05)	255 170 153		221 (0.20)	255 255 204		157 (0.14)	204 85 51		219 (0.19)	153 128 153		131 (0.12)	51 85 0		40 (0.04)	255 170 51		41 (0.04)	204 85 102		44 (0.04)	204 255 153		46 (0.04)	204 85 102		83 (0.07)	255 213 255		65 (0.06)	204 255 204		57 (0.05)	255 170 102		42 (0.04)	204 170 51
	45 (0.04)	204 213 204		77 (0.07)	153 170 204		31 (0.03)	255 213 204		53 (0.05)	153 85 153		151 (0.13)	153 128 0		106 (0.09)	153 170 153		185 (0.16)	204 128 153		126 (0.11)	102 128 51		33 (0.03)	204 85 102		41 (0.04)	51 85 51		40 (0.04)	102 128 51		40 (0.04)	153 170 153		69 (0.06)	51 85 102		53 (0.05)	102 0 0		51 (0.05)	153 85 0		37 (0.03)	102 0 0
	37 (0.03)	153 170 204		66 (0.06)	102 85 0		26 (0.02)	153 170 204		52 (0.05)	204 213 204		146 (0.13)	153 170 51		104 (0.09)	153 128 153		185 (0.16)	153 170 153		89 (0.08)	255 255 204		32 (0.03)	204 255 153		34 (0.03)	204 255 204		40 (0.04)	153 128 153		30 (0.03)	204 85 0		53 (0.05)	255 170 153		46 (0.04)	51 85 102		51 (0.05)	51 85 102		35 (0.03)	204 255 204
	24 (0.02)	255 213 204		64 (0.06)	102 43 0		25 (0.02)	102 85 153		45 (0.04)	255 213 204		128 (0.11)	204 128 153		85 (0.08)	204 128 153		171 (0.15)	51 85 0		74 (0.07)	153 128 0		24 (0.02)	153 43 0		28 (0.02)	204 255 153		30 (0.03)	102 0 0		24 (0.02)	102 0 0		36 (0.03)	255 170 102		38 (0.03)	204 128 51		47 (0.04)	204 128 153		34 (0.03)	255 170 153
	22 (0.02)	255 255 153		50 (0.04)	255 255 153		20 (0.02)	255 255 255		44 (0.04)	204 85 102		92 (0.08)	153 170 153		78 (0.07)	153 170 51		127 (0.11)	204 170 204		70 (0.06)	153 170 153		21 (0.02)	204 255 204		27 (0.02)	204 213 204		29 (0.03)	153 43 51		24 (0.02)	153 128 153		35 (0.03)	102 128 153		33 (0.03)	153 85 0		47 (0.04)	204 255 204		34 (0.03)	255 213 255
	19 (0.02)	204 255 204		44 (0.04)	102 85 153		20 (0.02)	255 213 255		42 (0.04)	255 255 255		87 (0.08)	102 0 0		74 (0.07)	102 0 0		124 (0.11)	153 43 0		66 (0.06)	102 85 153		20 (0.02)	204 170 204		24 (0.02)	51 85 0		26 (0.02)	204 128 0		23 (0.02)	204 213 204		31 (0.03)	102 43 102		32 (0.03)	102 43 102		41 (0.04)	102 0 0		33 (0.03)	204 128 51
	15 (0.01)	255 213 255		44 (0.04)	255 255 255		20 (0.02)	153 85 153		40 (0.04)	102 170 153		80 (0.07)	153 128 153		68 (0.06)	51 85 102		108 (0.10)	153 43 51		51 (0.05)	153 43 0		19 (0.02)	204 128 153		19 (0.02)	255 170 204		26 (0.02)	51 85 51		22 (0.02)	204 255 204		30 (0.03)	153 85 0		29 (0.03)	255 170 102		39 (0.03)	153 43 51		24 (0.02)	102 0 51
	11 (0.01)	255 255 204		31 (0.03)	102 170 153		19 (0.02)	153 128 204		28 (0.02)	153 170 204		74 (0.07)	204 85 102		65 (0.06)	204 213 204		102 (0.09)	204 213 204		44 (0.04)	204 213 204		17 (0.02)	153 128 153		15 (0.01)	204 128 0		25 (0.02)	204 213 204		22 (0.02)	0 43 0		28 (0.02)	255 170 204		27 (0.02)	204 85 102		39 (0.03)	255 255 153		24 (0.02)	255 213 153
	9 (0.01)	255 255 255		30 (0.03)	255 170 204		19 (0.02)	204 255 153		19 (0.02)	204 255 204		64 (0.06)	204 255 153		51 (0.05)	204 255 204		90 (0.08)	102 0 0		44 (0.04)	0 85 51		14 (0.01)	51 85 0		15 (0.01)	204 170 204		21 (0.02)	51 0 51		22 (0.02)	51 85 0		24 (0.02)	204 85 51		25 (0.02)	255 255 153		33 (0.03)	204 85 51		21 (0.02)	102 43 102
	9 (0.01)	204 255 153		29 (0.03)	0 85 51		18 (0.02)	204 128 51		15 (0.01)	0 85 0		61 (0.05)	204 213 204		50 (0.04)	204 255 153		82 (0.07)	153 170 51		43 (0.04)	153 43 51		12 (0.01)	204 85 0		15 (0.01)	153 43 51		18 (0.02)	204 255 204		19 (0.02)	153 43 51		22 (0.02)	153 170 204		23 (0.02)	153 170 51		33 (0.03)	204 170 204		17 (0.02)	255 255 153
	9 (0.01)	204 128 51		24 (0.02)	204 255 204		17 (0.02)	204 85 51		12 (0.01)	102 0 51		50 (0.04)	204 170 204		46 (0.04)	51 43 102		76 (0.07)	204 85 102		36 (0.03)	102 0 0		11 (0.01)	204 128 0		14 (0.01)	0 43 0		16 (0.01)	51 85 0		18 (0.02)	204 255 153		20 (0.02)	204 255 204		16 (0.01)	204 255 255		31 (0.03)	153 170 51		15 (0.01)	0 85 51
	8 (0.01)	102 170 153		21 (0.02)	204 213 255		17 (0.02)	204 213 255		11 (0.01)	255 255 153		46 (0.04)	51 85 102		45 (0.04)	102 43 102		67 (0.06)	51 85 102		34 (0.03)	204 255 153		11 (0.01)	255 128 102		14 (0.01)	51 0 51		15 (0.01)	153 43 0		16 (0.01)	51 0 51		20 (0.02)	51 43 102		14 (0.01)	153 128 0		23 (0.02)	204 170 51		14 (0.01)	153 170 204
	7 (0.01)	102 170 102		20 (0.02)	255 170 102		14 (0.01)	204 255 204		11 (0.01)	102 85 153		41 (0.04)	102 43 102		43 (0.04)	204 85 102		62 (0.05)	204 85 0		33 (0.03)	204 85 102		11 (0.01)	102 0 0		13 (0.01)	102 0 0		14 (0.01)	255 255 255		12 (0.01)	51 43 102		18 (0.02)	204 213 102		14 (0.01)	204 85 51		20 (0.02)	102 43 102		13 (0.01)	204 255 153
	5 (0.00)	153 213 153		17 (0.02)	255 213 102		12 (0.01)	255 255 153		10 (0.01)	204 213 102		34 (0.03)	204 128 0		43 (0.04)	153 128 0		45 (0.04)	153 128 0		31 (0.03)	204 85 0		10 (0.01)	0 43 0		12 (0.01)	255 255 255		14 (0.01)	255 128 102		10 (0.01)	204 213 51		15 (0.01)	204 213 255		13 (0.01)	102 0 51		20 (0.02)	153 170 204		12 (0.01)	204 85 51
	5 (0.00)	204 85 102		12 (0.01)	102 0 51		12 (0.01)	255 170 102		8 (0.01)	102 170 204		33 (0.03)	51 43 102		41 (0.04)	204 85 0		42 (0.04)	204 255 204		31 (0.03)	102 128 153		9 (0.01)	153 85 153		12 (0.01)	153 128 153		13 (0.01)	204 85 0		10 (0.01)	0 0 51		14 (0.01)	255 213 102		12 (0.01)	102 170 102		18 (0.02)	153 128 204		11 (0.01)	204 85 102
	5 (0.00)	204 85 153		10 (0.01)	102 170 102		11 (0.01)	51 128 102		7 (0.01)	255 170 102		28 (0.02)	153 43 0		32 (0.03)	255 255 255		41 (0.04)	255 255 255		30 (0.03)	204 128 153		9 (0.01)	153 43 51		11 (0.01)	255 255 102		13 (0.01)	102 0 51		10 (0.01)	153 43 0		13 (0.01)	153 85 153		12 (0.01)	153 170 204		17 (0.02)	255 128 102		10 (0.01)	204 213 255
	4 (0.00)	204 170 51		9 (0.01)	204 170 255		11 (0.01)	204 255 255		7 (0.01)	204 255 153		27 (0.02)	0 85 0		31 (0.03)	153 43 0		39 (0.03)	102 0 51		22 (0.02)	102 43 102		9 (0.01)	51 0 51		10 (0.01)	255 128 102		10 (0.01)	204 170 204		6 (0.01)	204 170 204		12 (0.01)	153 213 204		11 (0.01)	51 43 102		13 (0.01)	255 213 102		9 (0.01)	102 0 102
	4 (0.00)	255 170 102		8 (0.01)	102 128 0		10 (0.01)	204 170 204		6 (0.01)	204 128 51		24 (0.02)	204 255 204		29 (0.03)	204 128 0		29 (0.03)	204 128 0		20 (0.02)	102 0 51		8 (0.01)	255 128 51		10 (0.01)	255 128 51		9 (0.01)	255 213 51		6 (0.01)	0 43 51		11 (0.01)	153 43 51		10 (0.01)	204 255 153		12 (0.01)	204 255 255		9 (0.01)	51 43 102
	4 (0.00)	102 0 0		8 (0.01)	204 255 255		8 (0.01)	204 170 51		6 (0.01)	0 85 51		24 (0.02)	204 85 0		26 (0.02)	153 43 51		23 (0.02)	102 128 153		20 (0.02)	255 255 255		7 (0.01)	102 0 51		9 (0.01)	153 43 0		9 (0.01)	255 213 255		6 (0.01)	255 170 204		11 (0.01)	102 85 153		9 (0.01)	204 213 102		12 (0.01)	153 128 0		9 (0.01)	153 43 0
	3 (0.00)	0 85 51		8 (0.01)	204 255 153		7 (0.01)	102 0 51		6 (0.01)	204 85 51		23 (0.02)	153 43 51		23 (0.02)	102 128 153		19 (0.02)	51 43 102		19 (0.02)	204 128 0		6 (0.01)	255 213 255		7 (0.01)	204 85 0		9 (0.01)	204 255 255		5 (0.00)	255 128 51		11 (0.01)	204 170 51		8 (0.01)	255 170 204		12 (0.01)	204 85 102		8 (0.01)	255 170 102
	3 (0.00)	204 213 255		7 (0.01)	0 85 0		6 (0.01)	204 85 102		5 (0.00)	153 85 0		22 (0.02)	255 128 102		16 (0.01)	0 85 0		18 (0.02)	204 255 153		17 (0.02)	204 255 204		4 (0.00)	255 170 204		7 (0.01)	102 0 51		9 (0.01)	0 43 0		5 (0.00)	204 255 255		9 (0.01)	51 85 153		8 (0.01)	255 213 102		10 (0.01)	204 255 153		8 (0.01)	153 43 51
	3 (0.00)	51 128 102		6 (0.01)	51 85 153		6 (0.01)	102 170 102		5 (0.00)	204 170 51		18 (0.02)	255 255 255		14 (0.01)	102 170 102		16 (0.01)	0 85 51		13 (0.01)	51 85 102		4 (0.00)	153 170 204		6 (0.01)	255 213 255		8 (0.01)	153 0 0		4 (0.00)	255 213 255		8 (0.01)	204 255 255		6 (0.01)	51 85 153		9 (0.01)	204 213 102		7 (0.01)	102 85 153
	2 (0.00)	153 213 102		6 (0.01)	153 213 153		6 (0.01)	153 213 153		4 (0.00)	255 170 204		18 (0.02)	102 0 51		14 (0.01)	255 170 51		16 (0.01)	102 43 102		13 (0.01)	255 170 51		3 (0.00)	255 255 255		5 (0.00)	0 0 51		6 (0.01)	204 43 0		4 (0.00)	102 170 102		7 (0.01)	102 0 0		6 (0.01)	204 213 255		9 (0.01)	153 213 204		7 (0.01)	51 128 51
	2 (0.00)	153 255 204		5 (0.00)	204 213 102		5 (0.00)	255 128 153		4 (0.00)	255 213 255		14 (0.01)	102 128 153		13 (0.01)	153 85 153		11 (0.01)	204 128 204		9 (0.01)	51 43 102		3 (0.00)	102 170 102		5 (0.00)	204 255 255		6 (0.01)	102 128 153		4 (0.00)	102 128 0		6 (0.01)	153 213 153		5 (0.00)	153 43 51		7 (0.01)	255 128 153		6 (0.01)	204 85 0
	2 (0.00)	204 85 51		5 (0.00)	204 85 102		5 (0.00)	51 85 153		4 (0.00)	102 0 0		10 (0.01)	255 255 102		11 (0.01)	255 255 102		11 (0.01)	153 128 204		9 (0.01)	255 213 255		3 (0.00)	255 85 153		4 (0.00)	204 128 204		6 (0.01)	255 128 51		4 (0.00)	153 213 153		5 (0.00)	102 170 102		4 (0.00)	0 85 51		7 (0.01)	102 85 153		6 (0.01)	204 255 255
	2 (0.00)	0 85 102		5 (0.00)	153 213 204		5 (0.00)	102 170 153		3 (0.00)	102 128 204		10 (0.01)	255 213 51		10 (0.01)	0 85 51		11 (0.01)	153 85 153		9 (0.01)	204 170 0		3 (0.00)	204 255 255		3 (0.00)	153 0 0		5 (0.00)	255 170 204		4 (0.00)	153 170 204		5 (0.00)	204 85 102		3 (0.00)	51 128 51		7 (0.01)	255 255 102		5 (0.00)	153 128 0
	1 (0.00)	204 255 102		4 (0.00)	102 0 0		5 (0.00)	255 170 204		3 (0.00)	153 213 153		10 (0.01)	255 170 204		9 (0.01)	255 128 102		10 (0.01)	0 85 0		7 (0.01)	102 170 102		2 (0.00)	0 0 51		3 (0.00)	153 85 153		3 (0.00)	153 170 204		3 (0.00)	204 128 0		4 (0.00)	204 255 153		3 (0.00)	255 128 102		6 (0.01)	102 128 153		5 (0.00)	204 128 0
	1 (0.00)	51 128 51		4 (0.00)	255 170 255		4 (0.00)	51 0 102		2 (0.00)	204 255 102		9 (0.01)	255 170 51		9 (0.01)	102 85 153		9 (0.01)	255 170 51		6 (0.01)	102 170 153		2 (0.00)	255 128 153		3 (0.00)	204 213 255		3 (0.00)	204 213 255		3 (0.00)	204 255 102		4 (0.00)	0 85 51		3 (0.00)	102 128 153		6 (0.01)	204 255 102		4 (0.00)	51 0 102
	1 (0.00)	153 170 51		4 (0.00)	153 170 51		4 (0.00)	255 128 102		2 (0.00)	204 170 255		8 (0.01)	153 85 153		9 (0.01)	102 0 51		9 (0.01)	255 128 102		5 (0.00)	153 213 153		1 (0.00)	102 43 102		2 (0.00)	102 85 153		3 (0.00)	153 85 153		3 (0.00)	204 213 255		4 (0.00)	255 255 153		3 (0.00)	51 0 102		6 (0.01)	153 43 0		4 (0.00)	255 170 204
	1 (0.00)	204 213 102		2 (0.00)	153 128 204		2 (0.00)	204 128 204		2 (0.00)	204 255 255		8 (0.01)	0 85 51		6 (0.01)	204 213 255		6 (0.01)	255 213 51		5 (0.00)	153 128 204		1 (0.00)	51 85 102		2 (0.00)	204 43 0		3 (0.00)	102 85 153		2 (0.00)	204 170 0		3 (0.00)	102 170 153		2 (0.00)	102 85 153		6 (0.01)	51 43 102		4 (0.00)	255 128 102
	1 (0.00)	204 170 255		2 (0.00)	153 43 51		2 (0.00)	0 85 0		2 (0.00)	153 213 102		7 (0.01)	51 0 102		4 (0.00)	51 85 153		6 (0.01)	102 85 153		5 (0.00)	153 85 153		1 (0.00)	204 213 255		2 (0.00)	102 128 0		3 (0.00)	102 43 102		2 (0.00)	255 213 51		3 (0.00)	255 170 255		2 (0.00)	255 128 51		6 (0.01)	153 85 153		4 (0.00)	204 213 102
	1 (0.00)	204 255 255		2 (0.00)	153 85 0		2 (0.00)	255 170 51		2 (0.00)	204 85 153		7 (0.01)	102 170 102		4 (0.00)	204 255 255		6 (0.01)	255 213 255		4 (0.00)	153 0 0		1 (0.00)	0 43 51		2 (0.00)	255 128 153		3 (0.00)	204 213 51		2 (0.00)	153 0 0		3 (0.00)	153 255 153		2 (0.00)	153 255 153		4 (0.00)	204 213 255		3 (0.00)	0 85 0
	1 (0.00)	204 213 51		2 (0.00)	153 255 204		2 (0.00)	153 213 204		2 (0.00)	153 170 255		4 (0.00)	51 128 153		4 (0.00)	255 213 255		5 (0.00)	102 0 102		4 (0.00)	255 85 102		1 (0.00)	255 85 0		2 (0.00)	51 85 102		2 (0.00)	51 85 102		1 (0.00)	0 43 102		2 (0.00)	102 128 0		2 (0.00)	153 43 0		4 (0.00)	0 85 0		3 (0.00)	102 170 102
	1 (0.00)	255 255 102		2 (0.00)	204 85 51		2 (0.00)	153 170 51		1 (0.00)	255 213 102		4 (0.00)	255 128 0		4 (0.00)	255 170 204		5 (0.00)	102 170 153		4 (0.00)	255 128 102		1 (0.00)	255 255 102		2 (0.00)	102 43 102		2 (0.00)	0 0 51		1 (0.00)	102 0 51		2 (0.00)	51 128 153		2 (0.00)	204 170 51		4 (0.00)	255 170 204		3 (0.00)	153 85 153
Total: 71 colors 112896 in pixels				1 (0.00)	153 255 153		2 (0.00)	102 0 0		1 (0.00)	153 43 102		3 (0.00)	255 213 255		4 (0.00)	153 0 0		4 (0.00)	153 170 0		4 (0.00)	0 85 0		1 (0.00)	204 255 102		2 (0.00)	153 0 51		2 (0.00)	255 85 51		1 (0.00)	102 128 153		2 (0.00)	255 128 51		1 (0.00)	153 85 153		3 (0.00)	51 85 153		3 (0.00)	255 213 102
				1 (0.00)	255 213 255		1 (0.00)	102 128 204		1 (0.00)	204 213 51		3 (0.00)	102 128 0		4 (0.00)	255 213 51		4 (0.00)	102 170 102		4 (0.00)	204 213 255		1 (0.00)	102 128 0		2 (0.00)	204 255 102		2 (0.00)	102 128 0		1 (0.00)	153 213 102		1 (0.00)	102 0 51		1 (0.00)	153 213 204		3 (0.00)	255 128 51		2 (0.00)	153 43 102
				1 (0.00)	51 128 153		1 (0.00)	0 85 102		1 (0.00)	153 43 0		3 (0.00)	255 128 51		3 (0.00)	255 128 0		4 (0.00)	153 0 51		4 (0.00)	102 128 0		1 (0.00)	153 213 153		1 (0.00)	153 255 204		2 (0.00)	0 43 51		1 (0.00)	51 85 102		1 (0.00)	153 255 255		1 (0.00)	153 255 204		2 (0.00)	255 170 51		2 (0.00)	255 128 51
				1 (0.00)	0 43 102		1 (0.00)	102 170 204		1 (0.00)	153 43 51		3 (0.00)	102 85 153		3 (0.00)	204 170 204		4 (0.00)	255 128 153		3 (0.00)	255 255 102		1 (0.00)	51 43 102		1 (0.00)	102 0 102		1 (0.00)	153 0 51		1 (0.00)	102 43 102		1 (0.00)	51 128 102		1 (0.00)	102 128 0		2 (0.00)	255 170 255		1 (0.00)	102 128 0
				1 (0.00)	204 128 51		1 (0.00)	102 85 204		1 (0.00)	153 128 204		3 (0.00)	204 255 255		3 (0.00)	255 128 51		3 (0.00)	204 170 0		3 (0.00)	51 43 153	Total: 75 colors 112896 in pixels				1 (0.00)	0 43 51		1 (0.00)	255 255 102		1 (0.00)	255 128 102		1 (0.00)	153 213 255		1 (0.00)	255 170 255		2 (0.00)	153 0 51		1 (0.00)	153 213 204
				1 (0.00)	102 213 153		1 (0.00)	255 170 255		1 (0.00)	255 128 102		3 (0.00)	0 85 102		3 (0.00)	51 0 102		3 (0.00)	102 43 153		3 (0.00)	255 213 51					1 (0.00)	153 170 204		1 (0.00)	204 170 0		1 (0.00)	153 85 153		1 (0.00)	255 128 102		1 (0.00)	102 170 153		1 (0.00)	204 128 204		1 (0.00)	204 170 0
				1 (0.00)	255 128 102		1 (0.00)	0 43 102		1 (0.00)	153 255 153		2 (0.00)	102 0 102		2 (0.00)	204 170 0		3 (0.00)	51 0 102		3 (0.00)	204 170 204					1 (0.00)	204 85 204		1 (0.00)	102 170 153		1 (0.00)	255 85 51		1 (0.00)	204 170 255		1 (0.00)	51 170 153		1 (0.00)	255 170 0		1 (0.00)	102 128 153
				1 (0.00)	153 128 0		1 (0.00)	153 85 0		1 (0.00)	51 0 102		2 (0.00)	255 128 153		2 (0.00)	102 0 102		2 (0.00)	204 213 51		3 (0.00)	255 128 51					1 (0.00)	204 170 0	Total: 78 colors 112896 in pixels			Total: 78 colors 112896 in pixels				1 (0.00)	204 128 204		1 (0.00)	255 170 51		1 (0.00)	153 170 0		1 (0.00)	255 255 102
				1 (0.00)	153 170 255		1 (0.00)	51 128 51		1 (0.00)	255 170 255		2 (0.00)	153 170 204		2 (0.00)	204 170 255		2 (0.00)	102 128 204		3 (0.00)	51 128 102					1 (0.00)	51 43 102								1 (0.00)	153 43 0		1 (0.00)	204 128 0		1 (0.00)	204 170 255	Total: 79 colors 112896 in pixels
			Total: 80 colors 112896 in pixels				1 (0.00)	153 170 255		1 (0.00)	255 255 102		2 (0.00)	153 43 153		2 (0.00)	255 128 153		2 (0.00)	51 85 153		3 (0.00)	255 170 204					1 (0.00)	102 128 153								1 (0.00)	204 85 0		1 (0.00)	255 128 153		1 (0.00)	102 0 102
						Total: 81 colors 112896 in pixels				1 (0.00)	204 213 255		2 (0.00)	153 213 102		2 (0.00)	153 128 204		2 (0.00)	51 128 153		2 (0.00)	153 170 0				Total: 81 colors 112896 in pixels										1 (0.00)	0 85 102	Total: 81 colors 112896 in pixels				1 (0.00)	204 128 0
									Total: 82 colors 112896 in pixels				2 (0.00)	153 213 204		2 (0.00)	102 170 153		2 (0.00)	204 255 255		2 (0.00)	255 85 51														1 (0.00)	153 213 51				Total: 82 colors 112896 in pixels
													1 (0.00)	0 0 102		2 (0.00)	102 128 0		2 (0.00)	153 43 102		2 (0.00)	51 85 153														1 (0.00)	153 128 204
													1 (0.00)	204 213 255		2 (0.00)	153 170 0		2 (0.00)	255 213 0		2 (0.00)	204 255 255													Total: 84 colors 112896 in pixels
													1 (0.00)	102 128 204		1 (0.00)	102 128 204		2 (0.00)	102 213 153		1 (0.00)	51 128 51
													1 (0.00)	153 43 102		1 (0.00)	153 213 102		1 (0.00)	0 0 102		1 (0.00)	153 0 102
													1 (0.00)	204 255 102		1 (0.00)	102 170 51		1 (0.00)	153 0 102		1 (0.00)	204 43 102
													1 (0.00)	153 213 153		1 (0.00)	255 85 102		1 (0.00)	102 170 51		1 (0.00)	204 85 153
													1 (0.00)	153 0 51		1 (0.00)	0 85 102		1 (0.00)	153 213 204		1 (0.00)	0 85 102
													1 (0.00)	255 85 102		1 (0.00)	255 213 0		1 (0.00)	153 255 204		1 (0.00)	255 85 0
													1 (0.00)	102 170 0		1 (0.00)	51 128 102		1 (0.00)	255 128 0		1 (0.00)	204 43 51
												Total: 92 colors 112896 in pixels			Total: 92 colors 112896 in pixels				1 (0.00)	255 255 102		1 (0.00)	204 255 102
																			1 (0.00)	51 128 51	Total: 93 colors 112896 in pixels
																			1 (0.00)	204 213 255
																			1 (0.00)	153 0 0
																			1 (0.00)	153 43 153
																			1 (0.00)	204 255 102
																			1 (0.00)	255 128 51
																			1 (0.00)	153 170 204
																		Total: 100 colors 112896 in pixels

## Sheet: 2 DAT
C1			C2			C3			C4			T1			T2			T3			T4			P1_1			P1_2			P1_3			P1_4			P0_1			P0_2			P0_3			P0_4
color	appearance	RGB	color	appearance	RGB	color	appearance	RGB	color	appearance	RGB	color	appearance	RGB	color	appearance	RGB	color	appearance	RGB	color	appearance	RGB	color	appearance	RGB	color	appearance	RGB	color	appearance	RGB	color	appearance	RGB	color	appearance	RGB	color	appearance	RGB	color	appearance	RGB	color	appearance	RGB
	unit: pixels (percent)			unit: pixels (percent)			unit: pixels (percent)			unit: pixels (percent)			unit: pixels (percent)			unit: pixels (percent)			unit: pixels (percent)			unit: pixels (percent)			unit: pixels (percent)			unit: pixels (percent)			unit: pixels (percent)			unit: pixels (percent)			unit: pixels (percent)			unit: pixels (percent)			unit: pixels (percent)			unit: pixels (percent)
	21548 (19.09)	102 85 102		21623 (19.15)	102 85 102		25096 (22.23)	102 85 102		22406 (19.85)	51 43 51		14584 (12.92)	204 170 102		14747 (13.06)	204 170 102		16706 (14.80)	204 170 102		12395 (10.98)	102 85 51		67535 (59.82)	255 255 255		62379 (55.25)	255 255 255		63696 (56.42)	255 255 255		66878 (59.24)	255 255 255		44117 (39.08)	255 255 255		49011 (43.41)	255 255 255		47907 (42.43)	255 255 255		44630 (39.53)	255 255 255
	17827 (15.79)	102 85 51		15050 (13.33)	51 43 51		13131 (11.63)	102 85 51		16606 (14.71)	102 85 102		12086 (10.71)	102 85 51		12976 (11.49)	102 85 51		10969 (9.72)	102 85 51		12128 (10.74)	204 170 102		12704 (11.25)	204 170 102		13513 (11.97)	204 170 102		14967 (13.26)	204 170 102		10705 (9.48)	204 170 102		11618 (10.29)	102 85 51		12126 (10.74)	51 43 51		11104 (9.84)	102 85 51		12034 (10.66)	102 85 51
	12736 (11.28)	51 43 51		14217 (12.59)	102 85 51		12766 (11.31)	51 43 51		13680 (12.12)	102 85 51		9494 (8.41)	51 43 51		12200 (10.81)	51 43 51		8648 (7.66)	51 43 51		10808 (9.57)	51 43 51		4853 (4.30)	255 213 153		5602 (4.96)	153 128 51		4403 (3.90)	255 213 153		7947 (7.04)	255 213 153		9740 (8.63)	51 43 51		10961 (9.71)	102 85 51		10025 (8.88)	51 43 51		11263 (9.98)	51 43 51
	11492 (10.18)	153 128 102		10194 (9.03)	153 128 102		12567 (11.13)	153 128 102		8215 (7.28)	51 43 0		7395 (6.55)	51 43 0		8758 (7.76)	51 43 0		6397 (5.67)	153 128 102		7644 (6.77)	255 213 153		3187 (2.82)	255 170 102		3502 (3.10)	153 85 51		3662 (3.24)	153 128 51		3279 (2.90)	255 170 102		7292 (6.46)	51 43 0		8585 (7.60)	51 43 0		6400 (5.67)	51 43 0		7788 (6.90)	51 43 0
	5971 (5.29)	51 85 51		7713 (6.83)	51 85 51		6920 (6.13)	102 128 102		7551 (6.69)	51 85 51		6171 (5.47)	153 128 102		6844 (6.06)	153 128 51		6035 (5.35)	51 43 0		7498 (6.64)	51 43 0		2846 (2.52)	153 128 51		3288 (2.91)	153 128 102		2937 (2.60)	204 170 153		2325 (2.06)	255 213 102		5819 (5.15)	0 0 0		5212 (4.62)	0 0 0		4781 (4.23)	153 128 102		4817 (4.27)	0 0 0
	5305 (4.70)	153 128 153		7405 (6.56)	102 128 102		6868 (6.08)	153 128 153		6649 (5.89)	153 128 102		5984 (5.30)	0 0 0		5757 (5.10)	153 85 51		5985 (5.30)	153 85 51		5850 (5.18)	153 128 102		2491 (2.21)	255 213 102		2943 (2.61)	204 128 51		2698 (2.39)	204 128 102		2161 (1.91)	204 213 153		4445 (3.94)	153 128 102		3065 (2.71)	102 43 51		4086 (3.62)	153 85 51		3817 (3.38)	153 128 102
	5206 (4.61)	153 170 153		5637 (4.99)	153 170 153		6010 (5.32)	51 85 51		4760 (4.22)	102 128 102		5441 (4.82)	153 128 51		5649 (5.00)	0 0 0		5869 (5.20)	153 128 51		4680 (4.15)	0 0 0		2442 (2.16)	204 213 153		2840 (2.52)	204 128 102		2652 (2.35)	255 170 102		2008 (1.78)	204 170 153		3355 (2.97)	153 85 51		2928 (2.59)	0 43 0		3954 (3.50)	0 0 0		3221 (2.85)	102 43 51
	4837 (4.28)	51 43 0		4815 (4.26)	153 128 153		3935 (3.49)	153 170 153		3905 (3.46)	153 128 153		4989 (4.42)	255 213 153		5550 (4.92)	153 128 102		4829 (4.28)	255 213 153		4511 (4.00)	153 85 51		2332 (2.07)	204 170 153		2335 (2.07)	255 170 102		2425 (2.15)	204 213 153		1959 (1.74)	153 128 102		2989 (2.65)	0 43 0		2711 (2.40)	51 0 0		2967 (2.63)	153 128 51		2952 (2.61)	153 85 51
	4165 (3.69)	204 170 153		4484 (3.97)	51 43 0		3538 (3.13)	153 85 102		3455 (3.06)	102 43 51		4656 (4.12)	153 85 51		2938 (2.60)	204 128 102		4162 (3.69)	204 128 102		3953 (3.50)	153 128 51		2140 (1.90)	204 128 102		2102 (1.86)	255 213 153		2010 (1.78)	204 128 51		1785 (1.58)	204 128 102		2889 (2.56)	153 128 51		2339 (2.07)	153 85 51		1960 (1.74)	51 0 0		2604 (2.31)	0 43 0
	3487 (3.09)	102 43 51		2966 (2.63)	204 170 153		3160 (2.80)	51 43 0		3048 (2.70)	153 85 102		3087 (2.73)	204 128 102		2906 (2.57)	51 0 0		3794 (3.36)	0 0 0		3495 (3.10)	51 0 0		1980 (1.75)	204 213 102		2085 (1.85)	204 170 51		1928 (1.71)	153 128 102		1780 (1.58)	153 128 51		2603 (2.31)	51 0 0		2111 (1.87)	153 128 102		1901 (1.68)	0 43 0		2479 (2.20)	51 85 51
	3402 (3.01)	102 128 102		2402 (2.13)	153 85 102		2594 (2.30)	204 170 153		2972 (2.63)	153 170 153		2905 (2.57)	0 43 0		2845 (2.52)	204 128 51		3400 (3.01)	204 170 153		2842 (2.52)	255 170 102		1640 (1.45)	204 128 51		1823 (1.61)	102 85 51		1691 (1.50)	153 85 51		1647 (1.46)	204 213 102		2534 (2.24)	102 43 51		2037 (1.80)	51 85 51		1898 (1.68)	102 43 51		2463 (2.18)	51 0 0
	3400 (3.01)	153 85 102		1633 (1.45)	0 0 0		2430 (2.15)	102 43 51		2835 (2.51)	0 0 0		2823 (2.50)	204 170 153		2815 (2.49)	0 43 0		2698 (2.39)	204 128 51		2770 (2.45)	102 43 51		1585 (1.40)	153 128 102		1728 (1.53)	204 213 153		1554 (1.38)	255 213 102		1559 (1.38)	204 128 51		1831 (1.62)	51 85 51		1401 (1.24)	153 128 51		1843 (1.63)	204 170 102		2230 (1.98)	102 85 102
	1547 (1.37)	153 170 102		1482 (1.31)	102 43 51		1562 (1.38)	0 0 0		2605 (2.31)	0 43 0		2751 (2.44)	51 0 0		2664 (2.36)	255 213 153		2614 (2.32)	51 0 0		2717 (2.41)	0 43 0		1417 (1.26)	255 170 153		1441 (1.28)	204 170 153		1530 (1.36)	204 170 51		1365 (1.21)	153 85 51		1429 (1.27)	102 85 102		1367 (1.21)	0 43 51		1370 (1.21)	51 85 51		1764 (1.56)	153 128 51
	1420 (1.26)	0 0 0		1321 (1.17)	51 0 0		1261 (1.12)	0 43 0		1811 (1.60)	0 0 51		2508 (2.22)	255 213 102		2617 (2.32)	102 43 51		2331 (2.06)	255 170 102		2715 (2.40)	255 213 102		1279 (1.13)	204 170 51		1279 (1.13)	255 213 102		1457 (1.29)	255 170 153		1312 (1.16)	255 170 153		1252 (1.11)	204 170 102		1171 (1.04)	102 85 102		1269 (1.12)	0 43 51		1305 (1.16)	51 0 51
	1377 (1.22)	51 0 0		1230 (1.09)	0 43 0		1221 (1.08)	153 170 102		1721 (1.52)	51 85 102		2445 (2.17)	255 170 102		1986 (1.76)	204 170 51		2325 (2.06)	204 213 153		2627 (2.33)	204 170 153		1116 (0.99)	153 85 51		1152 (1.02)	204 213 102		1338 (1.19)	204 213 102		1126 (1.00)	255 255 153		1214 (1.08)	0 43 51		1023 (0.91)	51 0 51		1253 (1.11)	204 128 102		983 (0.87)	153 85 102
	1102 (0.98)	51 0 51		991 (0.88)	204 170 204		976 (0.86)	51 0 0		1691 (1.50)	51 0 0		2026 (1.79)	51 85 51		1844 (1.63)	204 170 153		2209 (1.96)	0 43 0		2621 (2.32)	204 128 102		711 (0.63)	153 170 102		938 (0.83)	153 170 102		696 (0.62)	153 170 102		939 (0.83)	204 170 51		1068 (0.95)	153 85 102		915 (0.81)	102 43 0		1217 (1.08)	153 85 102		978 (0.87)	0 43 51
	1049 (0.93)	204 170 204		936 (0.83)	102 128 153		964 (0.85)	51 0 51		1582 (1.40)	51 0 51		2006 (1.78)	102 43 51		1825 (1.62)	255 170 102		2201 (1.95)	153 170 102		2461 (2.18)	51 85 51		477 (0.42)	102 85 51		658 (0.58)	255 170 153		432 (0.38)	102 85 51		698 (0.62)	102 85 51		1062 (0.94)	51 0 51		784 (0.69)	153 85 102		1182 (1.05)	102 85 102		973 (0.86)	204 170 102
	1040 (0.92)	0 43 0		928 (0.82)	51 0 51		934 (0.83)	51 85 102		1457 (1.29)	204 170 153		1971 (1.75)	204 213 102		1817 (1.61)	51 85 51		2071 (1.83)	51 85 51		2429 (2.15)	204 213 153		386 (0.34)	255 255 153		446 (0.40)	153 170 51		365 (0.32)	255 255 153		569 (0.50)	153 170 102		990 (0.88)	204 128 102		741 (0.66)	0 0 51		1123 (0.99)	153 170 102		800 (0.71)	0 0 51
	869 (0.77)	0 0 51		925 (0.82)	0 43 51		895 (0.79)	102 128 153		1178 (1.04)	0 43 51		1926 (1.71)	153 170 102		1480 (1.31)	0 43 51		1940 (1.72)	102 43 51		2158 (1.91)	102 85 102		253 (0.22)	153 170 51		354 (0.31)	51 43 0		229 (0.20)	153 170 51		306 (0.27)	255 213 204		964 (0.85)	153 170 102		602 (0.53)	102 85 0		754 (0.67)	0 0 51		699 (0.62)	204 128 102
	635 (0.56)	0 43 51		921 (0.82)	51 85 102		864 (0.77)	0 43 51		847 (0.75)	102 128 153		1919 (1.70)	204 128 51		1352 (1.20)	153 170 102		1767 (1.57)	204 170 51		1520 (1.35)	0 43 51		127 (0.11)	51 43 0		343 (0.30)	153 85 102		207 (0.18)	153 85 0		261 (0.23)	153 85 102		943 (0.84)	0 0 51		487 (0.43)	204 170 153		728 (0.64)	204 170 153		658 (0.58)	153 170 102
	597 (0.53)	51 85 102		865 (0.77)	153 170 102		688 (0.61)	0 0 51		617 (0.55)	153 170 102		1872 (1.66)	204 213 153		1245 (1.10)	204 213 102		1651 (1.46)	255 213 102		1491 (1.32)	204 128 51		122 (0.11)	51 43 51		268 (0.24)	102 85 0		200 (0.18)	51 43 0		256 (0.23)	255 255 204		696 (0.62)	204 170 153		420 (0.37)	51 85 0		689 (0.61)	51 0 51		559 (0.50)	204 170 153
	463 (0.41)	204 128 153		621 (0.55)	0 0 51		500 (0.44)	153 85 51		357 (0.32)	204 170 204		1719 (1.52)	255 170 153		1234 (1.09)	255 213 102		1634 (1.45)	153 85 102		1333 (1.18)	153 85 102		120 (0.11)	153 85 102		238 (0.21)	153 85 0		185 (0.16)	153 85 102		254 (0.22)	51 43 0		642 (0.57)	102 43 0		366 (0.32)	153 170 102		670 (0.59)	102 43 0		556 (0.49)	102 43 0
	436 (0.39)	204 213 204		552 (0.49)	204 128 153		494 (0.44)	204 128 153		308 (0.27)	153 170 204		1579 (1.40)	204 170 51		1228 (1.09)	102 85 102		1514 (1.34)	0 43 51		1317 (1.17)	255 170 153		104 (0.09)	153 85 0		220 (0.19)	102 43 0		163 (0.14)	51 43 51		173 (0.15)	51 43 51		621 (0.55)	102 85 0		314 (0.28)	102 128 51		548 (0.49)	102 85 0		524 (0.46)	102 85 0
	337 (0.30)	204 128 102		446 (0.40)	153 170 204		414 (0.37)	51 43 102		252 (0.22)	51 85 0		1438 (1.27)	153 85 102		1193 (1.06)	102 43 0		1469 (1.30)	255 170 153		1266 (1.12)	204 213 102		92 (0.08)	51 0 0		176 (0.16)	51 43 51		149 (0.13)	255 213 204		144 (0.13)	153 85 0		401 (0.36)	102 128 51		304 (0.27)	204 213 204		427 (0.38)	102 128 102		439 (0.39)	102 128 102
	329 (0.29)	204 170 102		435 (0.39)	204 213 204		355 (0.31)	204 170 204		234 (0.21)	102 85 153		1381 (1.22)	0 0 51		1143 (1.01)	204 213 153		1384 (1.23)	204 213 102		1185 (1.05)	255 255 153		87 (0.08)	102 128 51		111 (0.10)	51 0 0		134 (0.12)	204 85 51		140 (0.12)	204 255 153		346 (0.31)	102 128 102		281 (0.25)	204 170 102		356 (0.32)	204 128 51		348 (0.31)	102 128 51
	296 (0.26)	153 85 51		423 (0.37)	51 43 102		351 (0.31)	153 85 153		211 (0.19)	51 43 102		1240 (1.10)	102 85 102		957 (0.85)	102 85 0		1160 (1.03)	102 85 102		1170 (1.04)	51 0 51		85 (0.08)	153 170 153		111 (0.10)	102 43 51		123 (0.11)	102 85 0		114 (0.10)	153 170 51		322 (0.29)	51 85 0		240 (0.21)	102 128 102		321 (0.28)	102 128 51		258 (0.23)	51 85 0
	190 (0.17)	102 43 102		255 (0.23)	204 128 102		318 (0.28)	102 85 153		195 (0.17)	102 43 0		1024 (0.91)	102 43 0		948 (0.84)	51 0 51		1051 (0.93)	51 0 51		1042 (0.92)	204 170 51		80 (0.07)	255 170 51		97 (0.09)	204 85 51		101 (0.09)	255 255 204		112 (0.10)	204 85 51		207 (0.18)	204 128 51		192 (0.17)	204 128 102		231 (0.20)	204 213 204		253 (0.22)	204 213 204
	188 (0.17)	102 128 153		249 (0.22)	153 85 51		316 (0.28)	204 128 102		184 (0.16)	153 85 51		943 (0.84)	51 0 51		944 (0.84)	153 85 102		861 (0.76)	102 85 0		999 (0.88)	153 170 102		78 (0.07)	102 85 0		90 (0.08)	153 128 0		81 (0.07)	102 43 0		101 (0.09)	102 85 0		204 (0.18)	204 213 204		150 (0.13)	255 213 204		164 (0.15)	153 170 153		160 (0.14)	255 213 204
	180 (0.16)	153 170 204		239 (0.21)	102 43 102		228 (0.20)	102 128 51		184 (0.16)	102 43 102		915 (0.81)	0 43 51		829 (0.73)	255 170 153		807 (0.71)	102 43 0		873 (0.77)	102 43 0		74 (0.07)	204 85 51		87 (0.08)	102 128 102		80 (0.07)	51 0 0		92 (0.08)	255 170 51		145 (0.13)	255 213 204		141 (0.12)	153 170 153		147 (0.13)	255 213 204		148 (0.13)	153 170 153
	152 (0.13)	102 128 51		205 (0.18)	204 170 102		224 (0.20)	153 170 204		147 (0.13)	204 170 102		593 (0.53)	102 85 0		663 (0.59)	0 0 51		755 (0.67)	0 0 51		617 (0.55)	0 0 51		51 (0.05)	204 255 153		79 (0.07)	102 128 51		68 (0.06)	153 128 0		83 (0.07)	51 0 0		142 (0.13)	255 255 204		119 (0.11)	153 128 153		145 (0.13)	51 85 0		135 (0.12)	153 128 153
	137 (0.12)	255 213 204		172 (0.15)	102 128 51		214 (0.19)	102 43 102		141 (0.12)	102 128 51		532 (0.47)	255 255 153		473 (0.42)	153 85 0		459 (0.41)	153 170 51		391 (0.35)	255 213 204		49 (0.04)	255 213 204		69 (0.06)	51 85 51		64 (0.06)	153 170 153		67 (0.06)	102 43 0		118 (0.10)	153 170 51		104 (0.09)	204 213 153		121 (0.11)	153 170 51		118 (0.10)	255 255 204
	124 (0.11)	204 213 153		167 (0.15)	204 213 153		204 (0.18)	204 170 102		118 (0.10)	204 128 102		423 (0.37)	102 128 51		341 (0.30)	102 128 51		428 (0.38)	153 85 0		381 (0.34)	102 85 0		47 (0.04)	102 43 0		66 (0.06)	255 255 153		58 (0.05)	102 128 51		65 (0.06)	102 85 102		118 (0.10)	153 128 153		89 (0.08)	255 255 204		118 (0.10)	204 213 153		90 (0.08)	204 170 204
	123 (0.11)	51 85 0		138 (0.12)	102 170 153		123 (0.11)	153 128 51		97 (0.09)	102 85 0		346 (0.31)	153 170 51		314 (0.28)	153 170 51		425 (0.38)	255 255 153		375 (0.33)	102 128 102		36 (0.03)	51 85 51		62 (0.05)	153 170 153		58 (0.05)	255 170 51		65 (0.06)	204 213 204		105 (0.09)	153 170 153		73 (0.06)	204 170 204		100 (0.09)	255 255 204		87 (0.08)	204 128 51
	101 (0.09)	153 85 153		117 (0.10)	51 85 0		101 (0.09)	204 213 204		89 (0.08)	204 128 153		311 (0.28)	102 128 102		290 (0.26)	102 128 102		308 (0.27)	102 128 102		319 (0.28)	102 128 51		34 (0.03)	102 43 51		55 (0.05)	255 170 51		50 (0.04)	204 255 153		65 (0.06)	51 85 51		83 (0.07)	204 170 204		70 (0.06)	255 213 255		86 (0.08)	153 128 153		67 (0.06)	255 213 255
	87 (0.08)	153 128 51		116 (0.10)	255 213 204		89 (0.08)	255 213 153		87 (0.08)	255 255 255		211 (0.19)	51 85 0		195 (0.17)	51 85 0		276 (0.24)	255 213 204		269 (0.24)	51 85 0		31 (0.03)	102 128 102		53 (0.05)	102 85 102		41 (0.04)	204 213 204		64 (0.06)	102 43 51		77 (0.07)	255 213 255		67 (0.06)	204 128 153		85 (0.08)	204 170 51		59 (0.05)	204 213 153
	75 (0.07)	255 170 153		111 (0.10)	153 85 153		88 (0.08)	255 170 153		87 (0.08)	204 213 204		131 (0.12)	153 85 0		150 (0.13)	153 128 153		270 (0.24)	102 128 51		224 (0.20)	204 255 153		31 (0.03)	153 128 153		39 (0.03)	51 85 0		36 (0.03)	102 128 102		63 (0.06)	255 255 102		55 (0.05)	204 170 51		49 (0.04)	204 255 204		85 (0.08)	153 85 0		50 (0.04)	153 85 0
	64 (0.06)	51 43 102		100 (0.09)	153 128 51		64 (0.06)	204 213 153		83 (0.07)	255 255 204		118 (0.10)	255 213 204		138 (0.12)	153 128 0		208 (0.18)	51 85 0		205 (0.18)	255 255 204		24 (0.02)	204 128 153		33 (0.03)	204 170 204		33 (0.03)	0 43 0		51 (0.05)	204 255 204		49 (0.04)	204 85 51		40 (0.04)	51 85 102		81 (0.07)	204 128 153		48 (0.04)	51 85 102
	60 (0.05)	102 85 153		92 (0.08)	255 213 153		51 (0.05)	102 43 0		77 (0.07)	153 85 153		84 (0.07)	204 255 153		136 (0.12)	204 85 51		207 (0.18)	153 128 153		175 (0.16)	153 170 153		22 (0.02)	153 128 0		30 (0.03)	204 85 102		32 (0.03)	204 85 102		43 (0.04)	204 128 153		48 (0.04)	204 255 204		31 (0.03)	255 213 153		80 (0.07)	255 213 255		46 (0.04)	153 170 51
	57 (0.05)	102 85 0		86 (0.08)	102 85 153		45 (0.04)	255 213 204		72 (0.06)	153 128 51		75 (0.07)	153 128 153		135 (0.12)	255 255 153		140 (0.12)	204 128 153		163 (0.14)	153 85 0		21 (0.02)	204 85 102		24 (0.02)	204 128 0		32 (0.03)	102 85 102		37 (0.03)	204 85 102		45 (0.04)	204 213 153		26 (0.02)	153 85 0		76 (0.07)	255 213 153		41 (0.04)	204 170 51
	54 (0.05)	255 213 153		78 (0.07)	255 170 153		42 (0.04)	102 170 153		57 (0.05)	255 213 153		74 (0.07)	255 255 102		79 (0.07)	255 213 204		99 (0.09)	153 170 153		144 (0.13)	204 213 204		19 (0.02)	0 43 0		23 (0.02)	153 43 51		29 (0.03)	204 255 204		34 (0.03)	153 170 153		40 (0.04)	153 85 0		19 (0.02)	204 128 51		71 (0.06)	204 170 204		39 (0.03)	204 255 204
	46 (0.04)	102 43 0		74 (0.07)	255 255 204		37 (0.03)	51 85 0		44 (0.04)	204 255 204		63 (0.06)	153 170 153		77 (0.07)	204 213 204		93 (0.08)	204 85 51		107 (0.09)	153 170 51		19 (0.02)	255 255 204		23 (0.02)	51 0 51		27 (0.02)	51 85 51		28 (0.02)	0 43 0		35 (0.03)	51 85 102		18 (0.02)	255 170 153		62 (0.05)	255 170 153		33 (0.03)	102 0 51
	45 (0.04)	255 255 204		69 (0.06)	153 128 204		33 (0.03)	204 255 204		43 (0.04)	204 213 153		62 (0.05)	204 85 51		77 (0.07)	153 170 153		76 (0.07)	255 255 204		99 (0.09)	204 85 51		15 (0.01)	0 43 51		20 (0.02)	204 213 204		26 (0.02)	255 255 102		25 (0.02)	102 128 51		32 (0.03)	204 85 102		17 (0.02)	204 213 255		48 (0.04)	102 0 0		33 (0.03)	204 85 51
	41 (0.04)	255 213 255		67 (0.06)	102 43 0		21 (0.02)	102 85 0		43 (0.04)	255 213 204		52 (0.05)	102 128 153		55 (0.05)	102 0 0		74 (0.07)	204 213 204		88 (0.08)	51 85 102		14 (0.01)	204 255 204		20 (0.02)	204 255 153		24 (0.02)	204 85 0		22 (0.02)	153 128 153		21 (0.02)	204 128 153		16 (0.01)	255 170 204		42 (0.04)	51 85 102		31 (0.03)	204 85 102
	34 (0.03)	255 255 255		62 (0.05)	102 170 102		19 (0.02)	102 170 102		20 (0.02)	204 213 255		47 (0.04)	204 128 153		41 (0.04)	102 128 153		52 (0.05)	204 255 153		88 (0.08)	255 255 102		14 (0.01)	0 0 51		19 (0.02)	255 213 204		24 (0.02)	51 85 0		21 (0.02)	204 128 0		20 (0.02)	204 255 255		15 (0.01)	153 213 153		37 (0.03)	204 255 204		30 (0.03)	153 170 204
	30 (0.03)	204 255 204		60 (0.05)	255 255 255		19 (0.02)	153 128 204		20 (0.02)	102 0 51		40 (0.04)	204 85 102		40 (0.04)	204 85 102		47 (0.04)	51 85 102		84 (0.07)	255 170 51		13 (0.01)	204 170 204		12 (0.01)	255 170 204		24 (0.02)	102 43 51		20 (0.02)	204 170 204		18 (0.02)	255 170 153		13 (0.01)	0 85 51		36 (0.03)	255 170 102		28 (0.02)	102 43 102
	28 (0.02)	204 213 255		39 (0.03)	255 255 153		19 (0.02)	204 128 51		18 (0.02)	102 170 102		39 (0.03)	102 85 153		33 (0.03)	204 128 0		45 (0.04)	204 85 102		56 (0.05)	102 0 0		13 (0.01)	204 213 204		11 (0.01)	153 85 153		18 (0.02)	204 170 204		19 (0.02)	153 43 0		14 (0.01)	153 170 204		13 (0.01)	102 43 102		35 (0.03)	51 43 102		27 (0.02)	255 213 153
	27 (0.02)	255 255 153		37 (0.03)	204 255 204		15 (0.01)	255 255 255		18 (0.02)	102 0 0		32 (0.03)	255 255 204		30 (0.03)	0 85 0		42 (0.04)	102 128 153		55 (0.05)	153 128 153		12 (0.01)	255 255 102		11 (0.01)	153 128 153		17 (0.02)	204 128 153		14 (0.01)	51 85 0		14 (0.01)	255 213 153		12 (0.01)	255 255 153		30 (0.03)	204 85 102		23 (0.02)	204 128 153
	25 (0.02)	102 0 51		37 (0.03)	102 85 0		15 (0.01)	204 170 255		16 (0.01)	204 85 102		30 (0.03)	204 170 204		25 (0.02)	204 128 153		41 (0.04)	102 0 0		47 (0.04)	102 43 102		7 (0.01)	255 213 51		10 (0.01)	204 128 153		15 (0.01)	51 0 51		14 (0.01)	153 128 0		13 (0.01)	255 255 153		10 (0.01)	102 170 102		28 (0.02)	102 43 102		17 (0.02)	255 255 153
	23 (0.02)	153 128 204		14 (0.01)	153 213 204		13 (0.01)	255 213 255		12 (0.01)	255 170 153		28 (0.02)	255 170 51		24 (0.02)	153 43 51		40 (0.04)	204 128 0		47 (0.04)	204 170 204		7 (0.01)	204 128 0		9 (0.01)	0 43 0		13 (0.01)	204 255 102		9 (0.01)	255 170 204		12 (0.01)	102 128 153		10 (0.01)	153 170 51		22 (0.02)	153 170 204		16 (0.01)	204 255 255
	14 (0.01)	204 255 255		9 (0.01)	102 0 51		12 (0.01)	255 255 204		12 (0.01)	204 170 255		28 (0.02)	204 213 204		19 (0.02)	204 255 153		24 (0.02)	102 0 51		44 (0.04)	204 255 204		6 (0.01)	204 255 102		8 (0.01)	102 128 0		11 (0.01)	255 170 204		8 (0.01)	102 128 102		12 (0.01)	102 0 0		9 (0.01)	153 170 204		20 (0.02)	204 85 51		15 (0.01)	51 43 102
	12 (0.01)	255 170 204		9 (0.01)	255 213 255		9 (0.01)	204 85 51		9 (0.01)	153 85 0		24 (0.02)	102 0 51		19 (0.02)	153 43 0		24 (0.02)	153 128 0		44 (0.04)	153 128 0		5 (0.00)	51 85 0		7 (0.01)	204 255 102		11 (0.01)	204 128 0		8 (0.01)	102 43 102		10 (0.01)	0 85 51		9 (0.01)	0 85 0		19 (0.02)	204 213 102		14 (0.01)	102 0 0
	10 (0.01)	204 85 102		8 (0.01)	204 128 204		8 (0.01)	204 213 255		8 (0.01)	0 85 51		22 (0.02)	153 128 0		19 (0.02)	255 170 51		20 (0.02)	102 43 102		38 (0.03)	102 0 51		5 (0.00)	102 85 102		7 (0.01)	204 85 0		9 (0.01)	102 0 0		6 (0.01)	204 85 0		9 (0.01)	102 43 102		9 (0.01)	102 0 51		18 (0.02)	255 213 102		14 (0.01)	102 128 153
	10 (0.01)	204 128 51		8 (0.01)	204 213 255		7 (0.01)	204 85 102		8 (0.01)	204 255 255		22 (0.02)	255 213 51		19 (0.02)	255 255 102		16 (0.01)	51 43 102		34 (0.03)	204 128 153		4 (0.00)	204 85 0		7 (0.01)	255 255 204		7 (0.01)	51 43 102		6 (0.01)	153 43 51		8 (0.01)	255 170 102		8 (0.01)	153 43 51		16 (0.01)	153 43 51		13 (0.01)	255 170 153
	8 (0.01)	0 85 0		6 (0.01)	204 255 255		7 (0.01)	255 170 102		7 (0.01)	0 85 0		15 (0.01)	204 255 102		19 (0.02)	204 170 204		16 (0.01)	204 255 204		33 (0.03)	102 128 153		4 (0.00)	204 213 51		6 (0.01)	153 43 0		7 (0.01)	153 128 153		6 (0.01)	0 43 51		8 (0.01)	204 255 153		8 (0.01)	204 255 255		16 (0.01)	102 170 102		13 (0.01)	51 85 153
	8 (0.01)	204 85 51		6 (0.01)	102 0 0		7 (0.01)	102 0 51		7 (0.01)	204 255 153		14 (0.01)	204 85 0		18 (0.02)	102 85 153		16 (0.01)	204 170 204		30 (0.03)	204 85 102		4 (0.00)	204 255 255		4 (0.00)	153 170 204		6 (0.01)	255 255 255		5 (0.00)	255 128 102		8 (0.01)	153 128 0		6 (0.01)	255 170 102		14 (0.01)	255 170 204		12 (0.01)	255 170 102
	7 (0.01)	153 170 255		6 (0.01)	153 255 204		6 (0.01)	153 85 0		7 (0.01)	204 85 51		14 (0.01)	153 85 153		15 (0.01)	51 43 102		12 (0.01)	255 170 51		23 (0.02)	51 43 102		4 (0.00)	204 85 153		4 (0.00)	204 255 204		6 (0.01)	153 85 153		5 (0.00)	204 85 153		7 (0.01)	153 43 51		5 (0.00)	204 170 51		13 (0.01)	153 128 0		9 (0.01)	153 43 51
	5 (0.00)	51 0 102		6 (0.01)	153 85 0		5 (0.00)	102 128 204		7 (0.01)	102 170 153		14 (0.01)	204 213 51		14 (0.01)	255 213 51		12 (0.01)	255 255 102		21 (0.02)	102 85 153		4 (0.00)	255 170 0		3 (0.00)	255 255 102		6 (0.01)	51 85 102		5 (0.00)	102 0 0		5 (0.00)	204 213 255		4 (0.00)	204 255 153		10 (0.01)	204 255 255		9 (0.01)	204 213 255
	5 (0.00)	255 170 102		5 (0.00)	204 255 153		5 (0.00)	102 0 0		5 (0.00)	153 170 51		13 (0.01)	102 170 102		13 (0.01)	204 85 0		12 (0.01)	255 255 255		21 (0.02)	0 85 51		4 (0.00)	255 128 102		3 (0.00)	255 255 255		5 (0.00)	204 213 51		5 (0.00)	51 0 51		5 (0.00)	255 170 204		4 (0.00)	153 213 102		10 (0.01)	0 85 51		8 (0.01)	0 85 51
	5 (0.00)	204 128 204		5 (0.00)	0 85 0		5 (0.00)	204 255 255		3 (0.00)	153 43 102		12 (0.01)	153 43 0		13 (0.01)	153 213 153		11 (0.01)	255 213 255		20 (0.02)	0 85 0		3 (0.00)	153 85 153		3 (0.00)	204 213 255		5 (0.00)	255 213 51		4 (0.00)	153 85 153		5 (0.00)	102 128 0		3 (0.00)	255 213 102		9 (0.01)	153 85 153		8 (0.01)	102 85 153
	5 (0.00)	0 85 51		5 (0.00)	204 213 102		4 (0.00)	153 170 255		3 (0.00)	204 213 102		12 (0.01)	153 43 51		12 (0.01)	102 128 0		11 (0.01)	153 85 153		18 (0.02)	204 128 0		3 (0.00)	153 43 0		3 (0.00)	0 0 51		4 (0.00)	0 43 51		4 (0.00)	255 128 51		4 (0.00)	102 0 51		3 (0.00)	153 213 204		9 (0.01)	102 0 51		7 (0.01)	153 128 204
	4 (0.00)	153 85 0		4 (0.00)	255 170 204		4 (0.00)	255 255 153		3 (0.00)	102 128 204		10 (0.01)	153 128 204		8 (0.01)	255 128 102		11 (0.01)	204 85 0		15 (0.01)	204 85 0		3 (0.00)	204 170 0		3 (0.00)	0 43 51		4 (0.00)	102 43 102		3 (0.00)	102 128 0		3 (0.00)	102 85 153		3 (0.00)	102 0 0		8 (0.01)	102 128 153		5 (0.00)	153 43 0
	4 (0.00)	255 213 102		3 (0.00)	51 85 153		3 (0.00)	204 255 153		2 (0.00)	255 213 255		9 (0.01)	153 213 153		8 (0.01)	204 213 51		10 (0.01)	0 85 0		14 (0.01)	255 170 204		2 (0.00)	102 43 102		3 (0.00)	102 85 153		4 (0.00)	102 128 0		3 (0.00)	51 43 102		2 (0.00)	204 85 153		2 (0.00)	255 128 102		8 (0.01)	102 85 153		5 (0.00)	255 128 102
	4 (0.00)	153 213 204		2 (0.00)	204 128 51		3 (0.00)	255 213 102		2 (0.00)	204 128 51		9 (0.01)	204 128 0		8 (0.01)	204 255 204		10 (0.01)	153 43 51		12 (0.01)	153 128 204		2 (0.00)	255 128 51		3 (0.00)	204 43 0		4 (0.00)	153 43 0		3 (0.00)	204 170 0		2 (0.00)	153 43 0		2 (0.00)	102 85 153		7 (0.01)	102 170 153		4 (0.00)	204 255 153
	4 (0.00)	204 170 255		2 (0.00)	102 0 102		3 (0.00)	204 213 102		1 (0.00)	255 170 102		8 (0.01)	0 85 51		8 (0.01)	102 170 102		10 (0.01)	0 85 51		11 (0.01)	204 255 102		2 (0.00)	255 170 204		2 (0.00)	153 213 204		4 (0.00)	0 0 51		3 (0.00)	153 43 102		2 (0.00)	51 43 102		2 (0.00)	51 43 102		7 (0.01)	153 213 204		4 (0.00)	153 85 153
	3 (0.00)	153 43 51		2 (0.00)	255 213 102		3 (0.00)	153 255 204		1 (0.00)	255 128 102		8 (0.01)	255 255 255		8 (0.01)	102 43 102		10 (0.01)	153 170 204		8 (0.01)	204 170 0		2 (0.00)	51 43 102		1 (0.00)	255 213 51		3 (0.00)	255 128 51		2 (0.00)	0 85 51		1 (0.00)	153 128 204		2 (0.00)	204 170 255		6 (0.01)	204 255 102		4 (0.00)	204 170 255
	3 (0.00)	51 85 153		2 (0.00)	0 85 51		2 (0.00)	255 170 204		1 (0.00)	0 85 102		7 (0.01)	255 128 102		8 (0.01)	102 0 51		10 (0.01)	102 170 102		7 (0.01)	153 85 153		2 (0.00)	153 43 51		1 (0.00)	204 213 51		3 (0.00)	153 43 102		2 (0.00)	0 85 0		1 (0.00)	51 0 102		2 (0.00)	204 85 51		6 (0.01)	153 43 0		4 (0.00)	255 170 204
	2 (0.00)	204 255 153		2 (0.00)	153 213 153		2 (0.00)	255 170 255		1 (0.00)	51 0 102		7 (0.01)	204 255 204		8 (0.01)	153 85 153		9 (0.01)	204 128 204		7 (0.01)	153 43 0		2 (0.00)	255 128 153		1 (0.00)	255 213 255		3 (0.00)	153 43 51		2 (0.00)	204 213 255		1 (0.00)	51 85 153		2 (0.00)	153 170 0		6 (0.01)	255 255 153		3 (0.00)	51 0 102
	2 (0.00)	102 170 102		1 (0.00)	0 43 102		2 (0.00)	204 128 204		1 (0.00)	255 213 102		6 (0.01)	51 85 153		6 (0.01)	0 85 51		9 (0.01)	102 170 153		6 (0.01)	102 170 102		2 (0.00)	51 0 51		1 (0.00)	102 0 0		2 (0.00)	153 170 204		1 (0.00)	204 255 255		1 (0.00)	255 170 255		2 (0.00)	204 85 102		4 (0.00)	255 255 102		2 (0.00)	102 128 0
	2 (0.00)	102 0 0		1 (0.00)	51 0 102		1 (0.00)	102 170 204		1 (0.00)	153 255 255		6 (0.01)	102 0 0		6 (0.01)	204 255 102		8 (0.01)	102 170 51		6 (0.01)	204 128 204		1 (0.00)	102 170 102		1 (0.00)	153 170 0		2 (0.00)	255 128 102		1 (0.00)	102 170 102		1 (0.00)	102 0 102		2 (0.00)	102 170 51		4 (0.00)	204 128 204		2 (0.00)	0 85 0
	2 (0.00)	153 43 102		1 (0.00)	204 170 255		1 (0.00)	0 85 0		1 (0.00)	102 170 51		5 (0.00)	51 85 102		5 (0.00)	153 0 0		8 (0.01)	102 85 153		5 (0.00)	255 255 255		1 (0.00)	204 213 255		1 (0.00)	153 255 153		1 (0.00)	255 213 255		1 (0.00)	51 128 102		1 (0.00)	204 85 0		1 (0.00)	102 128 0		3 (0.00)	153 128 204		2 (0.00)	255 170 51
	2 (0.00)	51 128 102		1 (0.00)	204 85 102		1 (0.00)	153 43 0		1 (0.00)	153 43 51		4 (0.00)	102 128 0		4 (0.00)	51 85 102		8 (0.01)	153 43 0		5 (0.00)	51 0 102		1 (0.00)	51 85 102		1 (0.00)	255 128 102		1 (0.00)	204 255 255		1 (0.00)	153 213 153		1 (0.00)	153 85 153		1 (0.00)	255 170 255		3 (0.00)	204 213 255		2 (0.00)	204 213 102
	2 (0.00)	102 0 102		1 (0.00)	153 170 51		1 (0.00)	153 170 51	Total: 71 colors 112896 in pixels				4 (0.00)	153 170 204		4 (0.00)	255 128 0		7 (0.01)	255 213 51		4 (0.00)	153 43 51		1 (0.00)	102 85 153		1 (0.00)	255 128 51		1 (0.00)	102 170 102		1 (0.00)	102 85 153		1 (0.00)	153 170 255		1 (0.00)	153 0 0		3 (0.00)	204 170 255		2 (0.00)	204 85 0
	1 (0.00)	255 255 102		1 (0.00)	255 255 102		1 (0.00)	153 213 204					4 (0.00)	102 170 153		4 (0.00)	51 85 153		5 (0.00)	204 213 255		4 (0.00)	51 85 153		1 (0.00)	204 128 204		1 (0.00)	102 43 102		1 (0.00)	204 170 0		1 (0.00)	255 255 255		1 (0.00)	255 128 102		1 (0.00)	153 128 0		2 (0.00)	255 170 255		1 (0.00)	204 128 204
	1 (0.00)	153 170 51		1 (0.00)	255 170 255		1 (0.00)	153 255 153					3 (0.00)	204 43 0		3 (0.00)	102 43 153		5 (0.00)	204 170 0		4 (0.00)	0 85 102		1 (0.00)	153 170 0		1 (0.00)	153 43 102		1 (0.00)	255 213 0		1 (0.00)	0 0 51	Total: 73 colors 112896 in pixels				1 (0.00)	51 85 153		2 (0.00)	153 170 0		1 (0.00)	204 85 153
	1 (0.00)	0 128 0	Total: 74 colors 112896 in pixels				1 (0.00)	0 85 51					3 (0.00)	0 0 102		3 (0.00)	102 170 51		4 (0.00)	153 43 102		3 (0.00)	255 213 255		1 (0.00)	153 170 204		1 (0.00)	204 85 153		1 (0.00)	102 0 51		1 (0.00)	153 170 0					1 (0.00)	51 0 102		2 (0.00)	204 85 153		1 (0.00)	153 213 102
	1 (0.00)	204 170 51				Total: 75 colors 112896 in pixels							3 (0.00)	204 213 255		3 (0.00)	255 255 255		4 (0.00)	204 213 51		2 (0.00)	255 170 0		1 (0.00)	51 128 51		1 (0.00)	51 0 102		1 (0.00)	153 0 51		1 (0.00)	255 128 0					1 (0.00)	153 43 0		2 (0.00)	204 255 153		1 (0.00)	102 170 153
	1 (0.00)	102 170 153											3 (0.00)	255 128 153		3 (0.00)	204 85 153		3 (0.00)	255 128 51		2 (0.00)	102 128 204		1 (0.00)	153 43 102		1 (0.00)	102 43 153		1 (0.00)	255 170 255		1 (0.00)	153 0 0					1 (0.00)	102 0 102		1 (0.00)	0 85 102		1 (0.00)	153 255 153
	1 (0.00)	255 170 255											3 (0.00)	255 213 255		2 (0.00)	204 170 0		3 (0.00)	153 128 204		2 (0.00)	204 43 51		1 (0.00)	255 213 255	Total: 77 colors 112896 in pixels			Total: 77 colors 112896 in pixels				1 (0.00)	204 170 255					1 (0.00)	204 85 153		1 (0.00)	0 85 0		1 (0.00)	153 213 204
	1 (0.00)	204 213 102											3 (0.00)	102 43 102		2 (0.00)	0 0 102		2 (0.00)	204 255 102		2 (0.00)	102 0 102		1 (0.00)	255 255 255								1 (0.00)	255 170 255					1 (0.00)	255 128 153		1 (0.00)	255 128 102		1 (0.00)	204 128 0
	1 (0.00)	153 128 0											3 (0.00)	51 0 102		1 (0.00)	204 213 255		2 (0.00)	153 170 0		2 (0.00)	153 213 153	Total: 79 colors 112896 in pixels									Total: 79 colors 112896 in pixels							1 (0.00)	102 128 153		1 (0.00)	51 85 153		1 (0.00)	102 170 102
	1 (0.00)	255 128 102											2 (0.00)	102 43 153		1 (0.00)	51 0 102		2 (0.00)	51 170 102		2 (0.00)	255 128 102																	1 (0.00)	204 43 0		1 (0.00)	102 170 51		1 (0.00)	255 213 102
Total: 81 colors 112896 in pixels													2 (0.00)	204 85 153		1 (0.00)	204 255 255		2 (0.00)	204 170 255		2 (0.00)	102 170 153																	1 (0.00)	153 128 204		1 (0.00)	102 128 0		1 (0.00)	102 170 51
													2 (0.00)	153 0 51		1 (0.00)	102 170 153		2 (0.00)	153 0 0		1 (0.00)	0 0 102																Total: 82 colors 112896 in pixels			Total: 82 colors 112896 in pixels				1 (0.00)	153 43 102
													2 (0.00)	204 255 255		1 (0.00)	255 255 204		2 (0.00)	255 128 102		1 (0.00)	51 128 51																							1 (0.00)	204 43 51
													2 (0.00)	153 0 0		1 (0.00)	153 43 102		1 (0.00)	102 0 102		1 (0.00)	102 43 153																							1 (0.00)	153 213 153
													2 (0.00)	102 170 0		1 (0.00)	255 128 51		1 (0.00)	255 170 204		1 (0.00)	255 85 102																							1 (0.00)	255 170 255
													2 (0.00)	204 128 204		1 (0.00)	255 85 51		1 (0.00)	204 255 51		1 (0.00)	153 0 51																						Total: 86 colors 112896 in pixels
													2 (0.00)	102 170 51	Total: 87 colors 112896 in pixels				1 (0.00)	153 213 153		1 (0.00)	204 85 153
													2 (0.00)	51 43 153					1 (0.00)	153 0 102		1 (0.00)	102 170 0
													2 (0.00)	204 170 0					1 (0.00)	153 255 204		1 (0.00)	204 255 255
													2 (0.00)	51 43 102					1 (0.00)	255 128 153		1 (0.00)	255 85 51
													1 (0.00)	204 170 255					1 (0.00)	51 85 153		1 (0.00)	153 170 0
													1 (0.00)	0 85 0					1 (0.00)	51 128 51		1 (0.00)	153 0 0
													1 (0.00)	153 170 0					1 (0.00)	255 128 0		1 (0.00)	255 213 51
													1 (0.00)	153 213 102				Total: 94 colors 112896 in pixels				1 (0.00)	102 170 51
													1 (0.00)	255 128 51							Total: 95 colors 112896 in pixels
													1 (0.00)	255 170 204
													1 (0.00)	255 128 0
												Total: 98 colors 112896 in pixels

## Sheet: 4 DAT
C1			C2			C3			C4			T1			T2			T3			T4			P1_1			P1_2			P1_3			P1_4			P0_1			P0_2			P0_3			P0_4
color	appearance	RGB	color	appearance	RGB	color	appearance	RGB	color	appearance	RGB	color	appearance	RGB	color	appearance	RGB	color	appearance	RGB	color	appearance	RGB	color	appearance	RGB	color	appearance	RGB	color	appearance	RGB	color	appearance	RGB	color	appearance	RGB	color	appearance	RGB	color	appearance	RGB	color	appearance	RGB
	unit: pixels (percent)			unit: pixels (percent)			unit: pixels (percent)			unit: pixels (percent)			unit: pixels (percent)			unit: pixels (percent)			unit: pixels (percent)			unit: pixels (percent)			unit: pixels (percent)			unit: pixels (percent)			unit: pixels (percent)			unit: pixels (percent)			unit: pixels (percent)			unit: pixels (percent)			unit: pixels (percent)			unit: pixels (percent)
	29623 (26.24)	51 43 51		40484 (35.86)	51 43 51		21522 (19.06)	0 0 0		20324 (18.00)	0 0 0		20346 (18.02)	0 0 0		18016 (15.96)	51 0 0		15845 (14.04)	51 43 51		34070 (30.18)	0 0 0		67247 (59.57)	255 255 255		66815 (59.18)	255 255 255		62277 (55.16)	255 255 255		74461 (65.96)	255 255 255		45727 (40.50)	255 255 255		46028 (40.77)	255 255 255		49571 (43.91)	255 255 255		41545 (36.80)	255 255 255
	11108 (9.84)	51 43 0		6245 (5.53)	102 85 51		15271 (13.53)	51 43 51		15641 (13.85)	51 43 0		18271 (16.18)	51 43 0		17332 (15.35)	0 0 0		13007 (11.52)	51 43 0		20355 (18.03)	51 0 0		10693 (9.47)	102 43 0		10384 (9.20)	102 43 0		8940 (7.92)	102 43 51		10504 (9.30)	51 0 0		18457 (16.35)	0 0 0		15861 (14.05)	0 0 0		12085 (10.70)	51 43 51		29082 (25.76)	0 0 0
	8492 (7.52)	51 0 51		6009 (5.32)	51 85 51		14699 (13.02)	51 43 0		15032 (13.31)	51 0 0		17531 (15.53)	51 0 0		16506 (14.62)	51 43 0		11692 (10.36)	102 43 51		16236 (14.38)	51 43 0		8637 (7.65)	51 43 0		7588 (6.72)	51 43 0		7100 (6.29)	102 43 0		8538 (7.56)	51 43 0		10359 (9.18)	51 0 0		10368 (9.18)	51 0 0		8981 (7.96)	51 43 0		11077 (9.81)	51 0 0
	8280 (7.33)	0 43 51		5977 (5.29)	153 170 102		9631 (8.53)	51 0 0		13384 (11.86)	51 43 51		11467 (10.16)	102 43 0		11869 (10.51)	102 43 0		10037 (8.89)	51 0 0		10235 (9.07)	0 43 0		6791 (6.02)	51 0 0		6904 (6.12)	51 0 0		5115 (4.53)	153 85 51		6130 (5.43)	102 43 0		9895 (8.76)	51 43 0		9672 (8.57)	51 43 0		8693 (7.70)	0 0 0		8438 (7.47)	0 43 0
	7182 (6.36)	51 85 51		5461 (4.84)	102 85 102		9434 (8.36)	0 43 0		10398 (9.21)	0 43 0		8069 (7.15)	51 43 51		8051 (7.13)	0 43 0		9530 (8.44)	0 0 0		6661 (5.90)	51 43 51		4618 (4.09)	102 43 51		3982 (3.53)	102 43 51		4368 (3.87)	51 43 51		3374 (2.99)	51 43 51		7672 (6.80)	0 43 0		7521 (6.66)	0 43 0		6924 (6.13)	51 0 0		7256 (6.43)	51 43 0
	5789 (5.13)	0 43 0		4968 (4.40)	51 0 51		8697 (7.70)	0 0 51		5719 (5.07)	51 0 51		7983 (7.07)	0 43 0		7952 (7.04)	51 43 51		8653 (7.66)	102 43 0		5866 (5.20)	102 43 0		3911 (3.46)	51 43 51		3044 (2.70)	153 43 0		4352 (3.85)	51 43 0		2126 (1.88)	102 43 51		4733 (4.19)	51 43 51		4949 (4.38)	51 43 51		4883 (4.33)	0 43 0		3270 (2.90)	51 43 51
	5555 (4.92)	0 0 0		4939 (4.37)	0 43 51		6216 (5.51)	51 0 51		5390 (4.77)	0 0 51		5078 (4.50)	102 43 51		4735 (4.19)	51 0 51		5309 (4.70)	102 85 51		4853 (4.30)	51 0 51		3325 (2.95)	102 0 0		2868 (2.54)	102 0 0		3545 (3.14)	102 85 51		2123 (1.88)	102 0 0		3406 (3.02)	51 0 51		3713 (3.29)	51 0 51		3886 (3.44)	51 0 51		2631 (2.33)	51 0 51
	4668 (4.13)	102 85 51		4696 (4.16)	51 43 0		5762 (5.10)	0 43 51		5046 (4.47)	0 43 51		5031 (4.46)	51 0 51		4625 (4.10)	102 43 51		5147 (4.56)	153 85 51		3470 (3.07)	0 0 51		1930 (1.71)	51 0 51		2711 (2.40)	51 43 51		2886 (2.56)	51 0 0		1569 (1.39)	0 43 0		2687 (2.38)	0 0 51		2792 (2.47)	0 0 51		2858 (2.53)	0 0 51		2531 (2.24)	0 43 51
	4522 (4.01)	51 0 0		4052 (3.59)	102 43 51		5148 (4.56)	51 85 51		4835 (4.28)	102 85 51		3275 (2.90)	102 0 0		3222 (2.85)	153 43 0		4937 (4.37)	0 43 0		2375 (2.10)	102 43 51		1859 (1.65)	153 43 0		1515 (1.34)	51 0 51		1756 (1.56)	153 43 0		1554 (1.38)	51 0 51		2015 (1.78)	0 43 51		2211 (1.96)	0 43 51		2801 (2.48)	0 43 51		2496 (2.21)	0 0 51
	3687 (3.27)	153 170 102		2793 (2.47)	102 128 102		3562 (3.16)	102 128 51		4306 (3.81)	51 85 51		2926 (2.59)	0 0 51		3034 (2.69)	0 0 51		4628 (4.10)	51 0 51		2242 (1.99)	102 0 0		603 (0.53)	102 85 51		1252 (1.11)	153 85 51		1736 (1.54)	153 85 0		575 (0.51)	0 0 51		1407 (1.25)	102 85 51		1820 (1.61)	51 85 51		2157 (1.91)	102 43 51		1110 (0.98)	51 85 51
	3311 (2.93)	0 0 51		2286 (2.02)	153 170 153		2781 (2.46)	102 85 51		3155 (2.79)	102 128 51		2197 (1.95)	0 43 51		2614 (2.32)	102 85 51		3296 (2.92)	0 0 51		1488 (1.32)	0 43 51		568 (0.50)	0 43 0		1244 (1.10)	153 85 0		1508 (1.34)	153 43 51		465 (0.41)	153 43 0		1270 (1.12)	51 85 0		1665 (1.47)	102 85 51		1842 (1.63)	102 85 51		760 (0.67)	102 85 51
	3147 (2.79)	102 128 51		2213 (1.96)	0 0 51		1879 (1.66)	51 85 0		2826 (2.50)	51 85 0		2107 (1.87)	102 85 51		2396 (2.12)	102 0 0		2605 (2.31)	0 43 51		1169 (1.04)	102 85 51		518 (0.46)	102 0 51		1023 (0.91)	153 43 51		1298 (1.15)	153 85 102		415 (0.37)	102 85 51		1188 (1.05)	51 85 51		1290 (1.14)	51 85 0		1357 (1.20)	102 43 0		752 (0.67)	51 85 0
	1722 (1.53)	102 170 102		2026 (1.79)	51 0 0		1111 (0.98)	153 170 102		1186 (1.05)	102 85 0		1910 (1.69)	153 43 0		2240 (1.98)	0 43 51		1942 (1.72)	153 43 0		1151 (1.02)	51 85 51		441 (0.39)	153 85 0		864 (0.77)	102 85 0		1256 (1.11)	51 0 51		363 (0.32)	0 43 51		1168 (1.03)	102 85 0		1071 (0.95)	102 85 0		1257 (1.11)	51 85 51		194 (0.17)	204 213 204
	1698 (1.50)	102 128 102		1892 (1.68)	51 43 102		1092 (0.97)	102 128 102		693 (0.61)	102 128 102		1506 (1.33)	102 85 0		1795 (1.59)	51 85 51		1789 (1.58)	51 85 51		886 (0.78)	51 85 0		333 (0.29)	153 43 51		794 (0.70)	102 85 51		1139 (1.01)	102 0 0		206 (0.18)	102 0 51		438 (0.39)	102 43 0		577 (0.51)	102 43 51		556 (0.49)	102 128 51		185 (0.16)	102 43 51
	1675 (1.48)	102 85 102		1695 (1.50)	153 128 102		852 (0.75)	102 170 51		666 (0.59)	102 170 51		1421 (1.26)	51 85 51		1478 (1.31)	153 85 51		1710 (1.51)	153 85 0		444 (0.39)	153 43 0		332 (0.29)	102 85 0		592 (0.52)	102 0 51		787 (0.70)	102 85 102		123 (0.11)	102 85 0		275 (0.24)	102 43 51		575 (0.51)	102 128 51		490 (0.43)	102 85 102		158 (0.14)	153 170 153
	1287 (1.14)	102 43 51		1636 (1.45)	102 128 51		806 (0.71)	102 170 102		493 (0.44)	102 43 51		1015 (0.90)	51 85 0		1446 (1.28)	102 85 0		1476 (1.31)	153 85 102		313 (0.28)	102 85 0		230 (0.20)	153 85 51		574 (0.51)	0 43 0		769 (0.68)	204 85 51		55 (0.05)	153 43 51		216 (0.19)	204 213 204		379 (0.34)	102 43 0		477 (0.42)	51 85 0		145 (0.13)	102 85 0
	1098 (0.97)	153 213 102		1339 (1.19)	0 43 0		567 (0.50)	102 43 51		489 (0.43)	153 170 102		576 (0.51)	102 0 51		1231 (1.09)	153 85 0		1414 (1.25)	102 0 0		238 (0.21)	102 0 51		206 (0.18)	0 0 51		115 (0.10)	0 0 51		686 (0.61)	153 128 102		55 (0.05)	153 0 0		206 (0.18)	102 128 51		253 (0.22)	204 213 204		418 (0.37)	102 128 102		129 (0.11)	102 128 102
	1054 (0.93)	51 43 102		1306 (1.16)	51 85 102		525 (0.47)	51 128 51		343 (0.30)	153 128 102		441 (0.39)	153 85 0		1226 (1.09)	51 85 0		1234 (1.09)	153 43 51		132 (0.12)	102 128 51		196 (0.17)	153 0 0		93 (0.08)	153 0 0		563 (0.50)	102 85 0		48 (0.04)	153 85 0		165 (0.15)	102 0 0		225 (0.20)	102 128 0		296 (0.26)	102 85 0		102 (0.09)	153 128 153
	946 (0.84)	153 170 153		1255 (1.11)	102 170 102		454 (0.40)	153 170 51		306 (0.27)	153 170 51		417 (0.37)	153 43 51		762 (0.67)	153 43 51		1139 (1.01)	102 85 102		115 (0.10)	153 85 51		141 (0.12)	0 43 51		92 (0.08)	0 43 51		364 (0.32)	102 0 51		46 (0.04)	153 85 51		154 (0.14)	102 128 102		164 (0.15)	102 128 102		276 (0.24)	204 213 204		102 (0.09)	204 170 204
	933 (0.83)	102 170 51		1221 (1.08)	204 213 153		427 (0.38)	102 85 102		301 (0.27)	102 43 0		282 (0.25)	102 128 51		631 (0.56)	102 128 51		892 (0.79)	153 128 102		90 (0.08)	153 85 0		108 (0.10)	51 85 51		83 (0.07)	51 85 0		354 (0.31)	204 128 51		40 (0.04)	102 85 102		152 (0.13)	204 170 204		153 (0.14)	153 128 102		258 (0.23)	153 128 102		88 (0.08)	102 128 51
	865 (0.77)	51 85 102		1187 (1.05)	0 0 0		320 (0.28)	153 170 153		296 (0.26)	153 128 51		253 (0.22)	153 85 51		511 (0.45)	102 0 51		725 (0.64)	204 85 51		89 (0.08)	153 43 51		75 (0.07)	51 85 0		60 (0.05)	51 85 51		262 (0.23)	153 128 51		30 (0.03)	51 85 51		128 (0.11)	102 128 0		132 (0.12)	102 0 0		223 (0.20)	102 0 0		87 (0.08)	102 85 102
	657 (0.58)	153 170 51		1075 (0.95)	153 213 153		311 (0.28)	102 85 0		279 (0.25)	51 128 51		147 (0.13)	102 128 0		207 (0.18)	102 128 0		676 (0.60)	102 85 0		86 (0.08)	51 128 51		23 (0.02)	153 0 51		48 (0.04)	102 85 102		258 (0.23)	204 85 0		24 (0.02)	153 85 102		114 (0.10)	153 170 153		127 (0.11)	153 128 153		190 (0.17)	102 170 102		83 (0.07)	102 43 0
	620 (0.55)	153 213 153		1067 (0.95)	153 213 102		310 (0.27)	153 128 102		246 (0.22)	102 128 0		100 (0.09)	153 0 0		108 (0.10)	153 128 51		562 (0.50)	102 128 51		57 (0.05)	102 85 102		16 (0.01)	204 85 51		42 (0.04)	102 43 102		199 (0.18)	51 85 51		23 (0.02)	51 85 0		104 (0.09)	153 128 153		107 (0.09)	153 128 51		190 (0.17)	102 170 51		82 (0.07)	153 128 102
	519 (0.46)	51 85 0		793 (0.70)	102 43 102		217 (0.19)	102 43 0		204 (0.18)	102 85 102		97 (0.09)	0 85 51		77 (0.07)	102 85 102		561 (0.50)	204 128 51		56 (0.05)	51 128 0		16 (0.01)	102 85 102		37 (0.03)	153 85 102		142 (0.13)	0 43 0		9 (0.01)	51 85 102		93 (0.08)	153 128 102		98 (0.09)	153 170 153		164 (0.15)	153 170 102		64 (0.06)	255 213 255
	406 (0.36)	153 128 102		562 (0.50)	204 170 153		195 (0.17)	153 128 51		190 (0.17)	102 170 102		58 (0.05)	51 128 51		77 (0.07)	153 0 51		461 (0.41)	51 85 0		46 (0.04)	102 128 0		15 (0.01)	0 85 0		35 (0.03)	204 85 0		141 (0.12)	204 128 102		9 (0.01)	204 85 51		74 (0.07)	102 85 102		96 (0.09)	204 170 204		164 (0.15)	153 85 51		51 (0.05)	204 170 153
	377 (0.33)	102 43 102		470 (0.42)	204 255 153		133 (0.12)	102 128 0		122 (0.11)	153 170 153		54 (0.05)	0 85 0		76 (0.07)	51 128 0		361 (0.32)	102 0 51		36 (0.03)	102 128 102		14 (0.01)	0 85 51		35 (0.03)	204 85 51		129 (0.11)	102 43 102		8 (0.01)	51 43 102		63 (0.06)	153 85 51		93 (0.08)	102 85 102		163 (0.14)	153 128 153		42 (0.04)	204 255 255
	352 (0.31)	204 213 153		415 (0.37)	153 170 51		97 (0.09)	153 128 153		105 (0.09)	153 85 51		35 (0.03)	153 128 102		73 (0.06)	51 128 51		342 (0.30)	102 128 102		14 (0.01)	153 128 102		11 (0.01)	153 85 102		15 (0.01)	51 43 102		96 (0.09)	0 43 51		6 (0.01)	102 43 102		61 (0.05)	204 170 153		91 (0.08)	204 170 153		144 (0.13)	204 170 153		37 (0.03)	51 128 51
	205 (0.18)	153 128 51		396 (0.35)	204 213 204		78 (0.07)	51 128 0		87 (0.08)	0 85 0		35 (0.03)	102 128 102		61 (0.05)	153 0 0		308 (0.27)	153 170 102		14 (0.01)	153 0 51		11 (0.01)	204 85 0		12 (0.01)	204 85 102		91 (0.08)	204 128 0		5 (0.00)	204 85 0		61 (0.05)	255 213 255		84 (0.07)	51 128 0		134 (0.12)	153 170 153		36 (0.03)	0 85 0
	200 (0.18)	102 43 0		364 (0.32)	204 213 102		77 (0.07)	51 85 102		83 (0.07)	153 85 102		34 (0.03)	153 128 51		59 (0.05)	153 128 102		272 (0.24)	153 128 51		14 (0.01)	153 85 102		7 (0.01)	204 43 0		12 (0.01)	204 0 0		80 (0.07)	204 170 153		2 (0.00)	153 43 102		57 (0.05)	255 255 204		78 (0.07)	255 213 255		115 (0.10)	255 213 204		35 (0.03)	204 213 255
	197 (0.17)	51 128 51		331 (0.29)	204 170 102		55 (0.05)	102 128 153		69 (0.06)	153 128 0		29 (0.03)	102 85 102		52 (0.05)	102 128 102		251 (0.22)	204 128 102		13 (0.01)	51 85 102		4 (0.00)	102 43 102		11 (0.01)	0 85 0		57 (0.05)	51 43 102		2 (0.00)	204 43 51		48 (0.04)	204 255 204		76 (0.07)	255 213 204		110 (0.10)	51 43 102		33 (0.03)	102 0 0
	174 (0.15)	204 255 153		321 (0.28)	153 85 102		47 (0.04)	0 85 0		54 (0.05)	102 0 51		23 (0.02)	51 128 0		51 (0.05)	102 170 51		228 (0.20)	204 85 0		10 (0.01)	51 128 102		3 (0.00)	204 0 0		10 (0.01)	204 43 0		57 (0.05)	0 0 51		2 (0.00)	0 85 0		42 (0.04)	0 85 51		64 (0.06)	51 128 51		103 (0.09)	255 213 255		30 (0.03)	204 255 204
	170 (0.15)	204 170 153		313 (0.28)	102 170 51		44 (0.04)	153 85 51		46 (0.04)	204 170 102		20 (0.02)	102 170 51		49 (0.04)	153 170 51		162 (0.14)	102 170 102		9 (0.01)	153 0 0		3 (0.00)	51 43 102		6 (0.01)	153 0 51		49 (0.04)	204 85 102		2 (0.00)	153 0 51		41 (0.04)	255 213 204		62 (0.05)	102 0 51		99 (0.09)	51 85 102		30 (0.03)	51 128 0
	152 (0.13)	204 170 102		258 (0.23)	153 128 51		38 (0.03)	153 213 102		46 (0.04)	51 128 0		18 (0.02)	153 128 0		45 (0.04)	204 85 51		158 (0.14)	102 43 102		9 (0.01)	153 128 51		3 (0.00)	51 85 102		6 (0.01)	0 85 51		42 (0.04)	51 85 102		1 (0.00)	153 128 102		38 (0.03)	102 0 51		54 (0.05)	255 255 204		84 (0.07)	153 128 51		25 (0.02)	102 128 0
	137 (0.12)	204 213 102		250 (0.22)	204 255 204		37 (0.03)	102 170 153		45 (0.04)	153 85 0		16 (0.01)	51 85 102		33 (0.03)	0 85 51		132 (0.12)	102 170 51		7 (0.01)	153 128 0		1 (0.00)	204 43 51		6 (0.01)	51 85 102		39 (0.03)	153 128 153		1 (0.00)	0 85 51		38 (0.03)	0 85 0		39 (0.03)	153 85 51		65 (0.06)	153 85 0		24 (0.02)	255 213 204
	124 (0.11)	102 85 0		179 (0.16)	153 128 153		32 (0.03)	204 170 153		43 (0.04)	102 0 0		13 (0.01)	204 85 51		31 (0.03)	153 170 102		130 (0.12)	153 128 153		7 (0.01)	153 43 102		1 (0.00)	153 128 102		5 (0.00)	153 43 102		39 (0.03)	153 170 153		1 (0.00)	204 85 102		29 (0.03)	153 85 0		35 (0.03)	153 85 102		62 (0.05)	153 85 102		21 (0.02)	102 128 153
	107 (0.09)	204 213 204		147 (0.13)	153 85 51		32 (0.03)	204 170 204		41 (0.04)	51 85 102		13 (0.01)	153 170 51		28 (0.02)	153 128 0		127 (0.11)	51 43 102		7 (0.01)	102 43 102		1 (0.00)	102 128 51		3 (0.00)	153 128 0		35 (0.03)	153 0 0		1 (0.00)	0 85 102		26 (0.02)	153 128 51		34 (0.03)	153 85 0		62 (0.05)	102 43 102		19 (0.02)	255 255 204
	98 (0.09)	153 255 153		138 (0.12)	153 213 204		31 (0.03)	51 128 102		34 (0.03)	102 170 0		13 (0.01)	51 128 102		27 (0.02)	0 85 0		118 (0.10)	51 85 102		5 (0.00)	204 85 0		1 (0.00)	204 128 51		2 (0.00)	153 170 102		34 (0.03)	204 170 102	Total: 36 colors 112896 in pixels				24 (0.02)	153 128 0		33 (0.03)	102 170 51		61 (0.05)	102 0 51		16 (0.01)	153 85 102
	98 (0.09)	204 255 204		132 (0.12)	102 170 153		31 (0.03)	0 85 51		27 (0.02)	102 0 102		13 (0.01)	153 170 102		25 (0.02)	51 85 102		90 (0.08)	153 170 153		4 (0.00)	153 128 153		1 (0.00)	204 85 102		2 (0.00)	102 170 51		27 (0.02)	204 170 51					23 (0.02)	51 128 0		30 (0.03)	0 85 0		52 (0.05)	204 170 204		13 (0.01)	255 170 204
	91 (0.08)	153 85 102		115 (0.10)	102 85 0		27 (0.02)	102 0 51		27 (0.02)	102 43 102		8 (0.01)	102 170 0		25 (0.02)	153 85 102		80 (0.07)	204 170 153		3 (0.00)	51 43 102		1 (0.00)	51 128 51		2 (0.00)	204 43 51		24 (0.02)	102 85 153					22 (0.02)	153 85 102		29 (0.03)	153 170 102		52 (0.05)	153 43 51		13 (0.01)	102 0 51
	90 (0.08)	153 128 153		103 (0.09)	51 85 0		27 (0.02)	153 85 102		25 (0.02)	153 128 153		8 (0.01)	153 85 102		12 (0.01)	51 128 102		73 (0.06)	153 170 51		3 (0.00)	102 128 153		1 (0.00)	102 128 102		2 (0.00)	102 128 51		23 (0.02)	204 128 153					20 (0.02)	102 170 51		29 (0.03)	204 255 204		52 (0.05)	51 128 51		13 (0.01)	51 85 102
	80 (0.07)	102 128 0		103 (0.09)	153 255 153		20 (0.02)	102 213 102		24 (0.02)	51 128 102		6 (0.01)	0 128 0		10 (0.01)	204 43 0		68 (0.06)	204 170 102		2 (0.00)	102 85 153		1 (0.00)	153 128 51		1 (0.00)	255 43 0		22 (0.02)	102 128 102					19 (0.02)	102 128 153		26 (0.02)	204 213 255		47 (0.04)	255 255 204		11 (0.01)	153 85 51
	76 (0.07)	153 85 51		91 (0.08)	102 85 153		19 (0.02)	153 213 153		22 (0.02)	51 0 102		5 (0.00)	153 0 51		9 (0.01)	102 170 0		68 (0.06)	204 128 0		2 (0.00)	153 85 153	Total: 41 colors 112896 in pixels				1 (0.00)	153 128 51		20 (0.02)	153 128 0					19 (0.02)	153 170 204		22 (0.02)	204 255 255		41 (0.04)	204 213 255		10 (0.01)	0 85 51
	70 (0.06)	102 213 102		90 (0.08)	102 43 0		16 (0.01)	204 170 102		19 (0.02)	204 170 153		5 (0.00)	204 0 0		9 (0.01)	102 43 102		59 (0.05)	51 128 51		2 (0.00)	153 170 153					1 (0.00)	204 128 51		19 (0.02)	153 85 153					19 (0.02)	204 255 255		22 (0.02)	204 128 153		36 (0.03)	51 128 102		9 (0.01)	102 43 102
	68 (0.06)	153 213 51		87 (0.08)	153 170 204		15 (0.01)	153 170 204		18 (0.02)	153 0 0		5 (0.00)	102 128 153		8 (0.01)	204 128 0		56 (0.05)	102 128 0		2 (0.00)	204 85 51					1 (0.00)	51 170 102		18 (0.02)	153 170 102					15 (0.01)	204 213 255		18 (0.02)	153 170 51		35 (0.03)	153 170 51		9 (0.01)	153 170 204
	66 (0.06)	51 128 102		87 (0.08)	204 170 204		14 (0.01)	51 43 102		17 (0.02)	102 128 153		4 (0.00)	204 85 0		8 (0.01)	204 85 0		43 (0.04)	153 0 51		1 (0.00)	204 170 102					1 (0.00)	153 128 102		16 (0.01)	153 43 102					11 (0.01)	51 128 51		18 (0.02)	51 85 102		29 (0.03)	204 213 153		8 (0.01)	204 213 153
	66 (0.06)	153 170 204		79 (0.07)	51 128 51		13 (0.01)	102 170 0		15 (0.01)	153 170 0		4 (0.00)	204 0 51		7 (0.01)	153 170 153		43 (0.04)	204 128 153		1 (0.00)	204 170 153					1 (0.00)	204 128 102		14 (0.01)	255 170 102					11 (0.01)	255 170 204		17 (0.02)	0 85 51		29 (0.03)	204 255 255		8 (0.01)	51 128 102
	64 (0.06)	102 170 153		78 (0.07)	102 128 153		12 (0.01)	153 43 51		14 (0.01)	153 0 51		3 (0.00)	51 170 0		6 (0.01)	153 128 153		36 (0.03)	153 128 0		1 (0.00)	153 170 102					1 (0.00)	51 128 51		13 (0.01)	102 128 51					11 (0.01)	102 170 0		10 (0.01)	102 128 153		27 (0.02)	153 43 0		5 (0.00)	153 170 102
	58 (0.05)	51 0 102		65 (0.06)	102 0 51		11 (0.01)	204 128 102		13 (0.01)	102 170 153		3 (0.00)	102 170 102		6 (0.01)	204 43 51		31 (0.03)	51 128 102		1 (0.00)	153 170 51					1 (0.00)	204 0 51		13 (0.01)	255 170 51					10 (0.01)	51 128 102		9 (0.01)	153 170 204		26 (0.02)	51 128 0		5 (0.00)	153 213 153
	58 (0.05)	153 213 204		64 (0.06)	204 255 102		10 (0.01)	51 170 102		12 (0.01)	51 170 0		2 (0.00)	153 170 255		4 (0.00)	204 170 153		29 (0.03)	153 0 0		1 (0.00)	0 128 51				Total: 48 colors 112896 in pixels				12 (0.01)	204 43 0					9 (0.01)	51 85 102		7 (0.01)	204 213 153		23 (0.02)	102 128 0		5 (0.00)	153 213 204
	52 (0.05)	102 128 153		59 (0.05)	153 255 204		10 (0.01)	102 85 153		11 (0.01)	51 170 51		2 (0.00)	0 0 102		4 (0.00)	51 43 102		25 (0.02)	51 128 0		1 (0.00)	204 43 0								11 (0.01)	255 128 102					8 (0.01)	153 170 51		7 (0.01)	153 255 204		21 (0.02)	153 170 204		3 (0.00)	204 170 255
	51 (0.05)	102 0 51		51 (0.05)	204 213 255		10 (0.01)	204 128 153		11 (0.01)	204 213 153		2 (0.00)	153 170 0		4 (0.00)	153 43 102		23 (0.02)	51 0 102		1 (0.00)	204 43 51								9 (0.01)	255 128 51					7 (0.01)	204 128 153		7 (0.01)	51 128 102		19 (0.02)	153 213 153		3 (0.00)	51 43 102
	51 (0.05)	102 85 153		50 (0.04)	153 43 51		9 (0.01)	102 0 0		10 (0.01)	153 170 204		2 (0.00)	204 128 102		4 (0.00)	204 128 51		21 (0.02)	102 170 153		1 (0.00)	0 0 102								8 (0.01)	51 85 153					6 (0.01)	51 170 0		6 (0.01)	204 128 102		19 (0.02)	0 85 51		3 (0.00)	0 128 0
	42 (0.04)	51 128 0		50 (0.04)	255 213 153		9 (0.01)	102 213 153		10 (0.01)	204 128 102		2 (0.00)	204 170 102		4 (0.00)	153 170 0		20 (0.02)	0 85 51		1 (0.00)	0 128 0								8 (0.01)	102 128 153					6 (0.01)	153 213 204		6 (0.01)	102 170 0		18 (0.02)	204 128 153		3 (0.00)	153 128 51
	42 (0.04)	0 85 51		48 (0.04)	51 0 102		8 (0.01)	153 85 153		9 (0.01)	204 213 204		2 (0.00)	204 128 51		3 (0.00)	0 0 102		19 (0.02)	0 0 102		1 (0.00)	153 43 153								7 (0.01)	204 43 51					5 (0.00)	153 0 51		5 (0.00)	204 170 255		17 (0.02)	102 170 153		2 (0.00)	153 85 153
	41 (0.04)	0 85 0		47 (0.04)	204 255 255		8 (0.01)	102 0 102		9 (0.01)	0 85 51		2 (0.00)	102 43 102		3 (0.00)	102 170 102		18 (0.02)	102 85 153	Total: 54 colors 112896 in pixels										6 (0.01)	153 0 102					5 (0.00)	204 170 255		5 (0.00)	153 128 0		14 (0.01)	204 255 204		2 (0.00)	102 170 153
	40 (0.04)	204 255 102		42 (0.04)	51 128 102		8 (0.01)	51 170 51		8 (0.01)	51 43 102		2 (0.00)	153 128 204		3 (0.00)	204 170 102		17 (0.02)	0 85 0											6 (0.01)	153 170 51					5 (0.00)	153 43 51		5 (0.00)	255 170 204		14 (0.01)	153 128 0		1 (0.00)	153 0 51
	38 (0.03)	153 255 102		39 (0.03)	204 128 102		7 (0.01)	51 0 102		7 (0.01)	204 170 51		1 (0.00)	51 0 102		2 (0.00)	0 85 102		17 (0.02)	102 128 153											6 (0.01)	255 85 51					3 (0.00)	153 43 0		4 (0.00)	102 170 102		12 (0.01)	0 85 0		1 (0.00)	204 128 153
	37 (0.03)	0 43 102		37 (0.03)	255 255 255		6 (0.01)	153 255 51		7 (0.01)	204 170 204		1 (0.00)	153 85 153		2 (0.00)	51 0 102		16 (0.01)	204 85 102											6 (0.01)	102 43 153					3 (0.00)	153 0 0		3 (0.00)	153 213 153		12 (0.01)	102 128 153		1 (0.00)	153 43 51
	33 (0.03)	102 213 51		35 (0.03)	0 43 102		6 (0.01)	153 255 102		7 (0.01)	204 255 204		1 (0.00)	51 170 51		2 (0.00)	204 128 102		14 (0.01)	204 170 51											6 (0.01)	153 0 51					3 (0.00)	102 43 102		3 (0.00)	153 213 204		11 (0.01)	102 85 153		1 (0.00)	153 170 51
	30 (0.03)	153 255 204		32 (0.03)	255 255 204		6 (0.01)	153 128 204		5 (0.00)	153 43 0		1 (0.00)	51 43 102		1 (0.00)	102 85 153		13 (0.01)	153 43 102											5 (0.00)	204 0 0					3 (0.00)	0 85 102		2 (0.00)	153 0 51		9 (0.01)	102 170 0		1 (0.00)	51 170 51
	25 (0.02)	153 43 51		30 (0.03)	102 213 102		6 (0.01)	204 255 204		4 (0.00)	153 43 51		1 (0.00)	153 170 204		1 (0.00)	0 43 102		12 (0.01)	153 85 153											4 (0.00)	51 128 102					2 (0.00)	51 170 51		2 (0.00)	153 43 51		8 (0.01)	255 213 153	Total: 60 colors 112896 in pixels
	25 (0.02)	51 170 51		30 (0.03)	204 170 51		6 (0.01)	204 255 153		4 (0.00)	153 213 204		1 (0.00)	204 43 51		1 (0.00)	204 213 204		9 (0.01)	204 128 204											4 (0.00)	255 170 153					2 (0.00)	153 170 102		1 (0.00)	153 213 51		6 (0.01)	204 128 102
	25 (0.02)	204 170 204		26 (0.02)	153 43 102		5 (0.00)	204 213 153		4 (0.00)	153 255 153		1 (0.00)	153 128 153		1 (0.00)	153 128 204		9 (0.01)	153 170 204											4 (0.00)	204 85 153					2 (0.00)	51 43 102		1 (0.00)	51 0 102		6 (0.01)	204 170 102
	23 (0.02)	153 128 0		25 (0.02)	153 85 153		5 (0.00)	102 170 204		4 (0.00)	0 0 102		1 (0.00)	0 85 102		1 (0.00)	255 255 255		9 (0.01)	102 0 102											3 (0.00)	102 170 153					2 (0.00)	102 170 102		1 (0.00)	102 128 204		6 (0.01)	51 85 153
	22 (0.02)	204 170 51		23 (0.02)	51 85 153		5 (0.00)	204 213 204		4 (0.00)	204 255 153		1 (0.00)	153 43 102		1 (0.00)	255 128 51		7 (0.01)	255 170 0											3 (0.00)	51 43 153					2 (0.00)	204 213 153		1 (0.00)	51 170 51		5 (0.00)	153 0 51
	21 (0.02)	51 85 153		22 (0.02)	204 213 51		5 (0.00)	153 128 0		3 (0.00)	153 255 204	Total: 65 colors 112896 in pixels				1 (0.00)	153 0 102		7 (0.01)	153 128 204											2 (0.00)	204 170 204					2 (0.00)	153 85 153		1 (0.00)	0 0 102		5 (0.00)	153 213 204
	20 (0.02)	204 213 255		22 (0.02)	102 170 204		5 (0.00)	153 255 153		3 (0.00)	102 213 102					1 (0.00)	204 128 153		6 (0.01)	255 170 102											2 (0.00)	204 213 102					1 (0.00)	153 170 255		1 (0.00)	51 43 102		5 (0.00)	153 128 204
	18 (0.02)	153 85 153		20 (0.02)	0 85 51		5 (0.00)	204 255 255		2 (0.00)	102 213 51					1 (0.00)	204 255 255		6 (0.01)	0 85 102											2 (0.00)	153 213 102					1 (0.00)	102 170 204		1 (0.00)	102 213 51		4 (0.00)	204 0 51
	18 (0.02)	153 170 0		20 (0.02)	51 170 102		4 (0.00)	0 128 0		2 (0.00)	102 213 153					1 (0.00)	102 170 153		6 (0.01)	0 43 102											2 (0.00)	153 213 153					1 (0.00)	153 128 255		1 (0.00)	153 85 153		4 (0.00)	51 0 102
	17 (0.02)	204 255 255		19 (0.02)	204 85 102		4 (0.00)	153 213 204		2 (0.00)	153 128 204				Total: 69 colors 112896 in pixels				6 (0.01)	255 170 51											2 (0.00)	255 85 102					1 (0.00)	204 170 51		1 (0.00)	102 170 153		3 (0.00)	153 85 153
	14 (0.01)	255 255 255		15 (0.01)	0 0 102		3 (0.00)	255 255 255		2 (0.00)	204 128 51								6 (0.01)	255 128 51											2 (0.00)	102 0 102					1 (0.00)	153 128 204		1 (0.00)	153 43 0		3 (0.00)	102 213 0
	14 (0.01)	102 170 0		14 (0.01)	102 128 0		3 (0.00)	0 128 51		2 (0.00)	153 213 153								5 (0.00)	153 213 153											2 (0.00)	51 85 0					1 (0.00)	204 128 204		1 (0.00)	153 0 0		2 (0.00)	204 128 51
	13 (0.01)	153 213 255		13 (0.01)	153 213 51		3 (0.00)	153 43 102		1 (0.00)	51 128 153								5 (0.00)	204 170 204											2 (0.00)	255 85 0					1 (0.00)	153 170 0		1 (0.00)	153 255 255		2 (0.00)	153 170 255
	11 (0.01)	255 213 153		13 (0.01)	153 255 102		3 (0.00)	102 128 204		1 (0.00)	153 85 153								5 (0.00)	102 170 0											1 (0.00)	255 43 0					1 (0.00)	0 43 102		1 (0.00)	204 170 51		2 (0.00)	204 170 0
	11 (0.01)	204 128 102		13 (0.01)	0 85 102		3 (0.00)	102 43 102		1 (0.00)	255 213 102								5 (0.00)	255 85 0											1 (0.00)	0 85 51					1 (0.00)	102 128 204		1 (0.00)	102 43 102		2 (0.00)	204 85 0
	10 (0.01)	204 128 153		12 (0.01)	255 213 255		3 (0.00)	204 213 102		1 (0.00)	204 85 51								5 (0.00)	204 43 0											1 (0.00)	102 128 0					1 (0.00)	102 85 153	Total: 75 colors 112896 in pixels				2 (0.00)	204 85 51
	9 (0.01)	204 213 51		11 (0.01)	255 170 153		2 (0.00)	204 128 51		1 (0.00)	204 128 0								5 (0.00)	255 128 102											1 (0.00)	204 128 204				Total: 76 colors 112896 in pixels							2 (0.00)	102 213 51
	9 (0.01)	255 255 204		11 (0.01)	204 128 153		2 (0.00)	204 255 102		1 (0.00)	102 128 204								4 (0.00)	255 213 153											1 (0.00)	0 43 102											2 (0.00)	204 255 153
	9 (0.01)	102 255 102		10 (0.01)	153 213 255		2 (0.00)	51 170 0		1 (0.00)	51 170 102								4 (0.00)	255 128 0											1 (0.00)	102 170 51											2 (0.00)	102 43 153
	8 (0.01)	204 128 51		10 (0.01)	153 128 204		2 (0.00)	255 213 153		1 (0.00)	204 85 102								3 (0.00)	51 170 102											1 (0.00)	255 128 153											2 (0.00)	204 85 102
	8 (0.01)	153 85 0		9 (0.01)	204 128 51		2 (0.00)	153 170 0		1 (0.00)	153 213 51								3 (0.00)	0 85 153											1 (0.00)	153 128 204											1 (0.00)	51 170 51
	7 (0.01)	153 128 204		9 (0.01)	204 85 51		2 (0.00)	153 85 0		1 (0.00)	204 85 0								3 (0.00)	255 85 51											1 (0.00)	255 170 0											1 (0.00)	255 170 204
	7 (0.01)	204 85 51		9 (0.01)	102 128 204		2 (0.00)	153 255 204	Total: 82 colors 112896 in pixels										3 (0.00)	204 213 153											1 (0.00)	204 170 0											1 (0.00)	153 0 0
	7 (0.01)	102 213 153		9 (0.01)	204 85 153		2 (0.00)	0 43 102											3 (0.00)	204 170 0											1 (0.00)	255 128 0											1 (0.00)	255 170 153
	6 (0.01)	51 170 102		8 (0.01)	204 170 255		2 (0.00)	102 213 51											2 (0.00)	204 255 153											1 (0.00)	51 0 102											1 (0.00)	204 0 0
	6 (0.01)	153 255 255		8 (0.01)	153 43 153		2 (0.00)	51 128 153											2 (0.00)	204 213 204											1 (0.00)	204 213 153											1 (0.00)	51 128 153
	4 (0.00)	51 170 153		8 (0.01)	153 170 255		2 (0.00)	0 85 102											2 (0.00)	153 0 102											1 (0.00)	204 0 102											1 (0.00)	153 213 51
	4 (0.00)	255 170 153		7 (0.01)	51 170 51		2 (0.00)	153 43 0											2 (0.00)	102 213 153										Total: 87 colors 112896 in pixels													1 (0.00)	255 213 102
	4 (0.00)	204 170 255		7 (0.01)	153 0 51		2 (0.00)	51 170 153											2 (0.00)	153 213 204																							1 (0.00)	102 0 102
	4 (0.00)	102 255 153		7 (0.01)	102 43 153		2 (0.00)	102 255 51											2 (0.00)	51 0 153																						Total: 89 colors 112896 in pixels
	4 (0.00)	153 0 51		7 (0.01)	102 213 153		1 (0.00)	204 85 51											1 (0.00)	153 170 0
	4 (0.00)	204 255 51		6 (0.01)	204 128 204		1 (0.00)	0 0 102											1 (0.00)	102 0 153
	3 (0.00)	153 85 204		6 (0.01)	153 85 204		1 (0.00)	255 213 204											1 (0.00)	51 170 51
	3 (0.00)	153 43 102		6 (0.01)	102 85 204		1 (0.00)	204 170 51											1 (0.00)	153 213 102
	3 (0.00)	204 85 102		6 (0.01)	102 213 51		1 (0.00)	153 213 51											1 (0.00)	255 170 153
	3 (0.00)	51 128 153		5 (0.00)	102 0 0		1 (0.00)	153 0 0											1 (0.00)	204 85 153
	2 (0.00)	153 170 255		5 (0.00)	153 128 0		1 (0.00)	204 213 255											1 (0.00)	51 128 153
	2 (0.00)	51 170 0		5 (0.00)	255 213 204		1 (0.00)	102 213 204											1 (0.00)	153 170 255
	2 (0.00)	102 213 0		4 (0.00)	153 255 255	Total: 98 colors 112896 in pixels													1 (0.00)	102 170 204
	2 (0.00)	153 213 0		4 (0.00)	153 85 0														1 (0.00)	204 0 0
	1 (0.00)	102 0 102		4 (0.00)	204 85 0														1 (0.00)	51 85 153
	1 (0.00)	51 213 51		4 (0.00)	0 0 153														1 (0.00)	255 213 102
	1 (0.00)	204 85 153		4 (0.00)	102 255 102														1 (0.00)	204 43 51
	1 (0.00)	255 128 153		3 (0.00)	255 170 102													Total: 103 colors 112896 in pixels
	1 (0.00)	153 128 255		3 (0.00)	51 128 0
	1 (0.00)	102 170 255		3 (0.00)	204 255 51
	1 (0.00)	255 213 255		3 (0.00)	255 170 255
	1 (0.00)	153 0 102		3 (0.00)	153 0 102
	1 (0.00)	102 255 51		3 (0.00)	51 0 153
	1 (0.00)	102 170 204		2 (0.00)	0 43 153
Total: 110 colors 112896 in pixels				2 (0.00)	255 170 204
				2 (0.00)	255 170 51
				2 (0.00)	255 255 153
				2 (0.00)	102 213 204
				2 (0.00)	0 85 0
				2 (0.00)	51 170 153
				1 (0.00)	255 213 102
				1 (0.00)	51 213 51
				1 (0.00)	0 128 51
				1 (0.00)	51 170 0
				1 (0.00)	255 213 51
				1 (0.00)	204 43 51
				1 (0.00)	204 43 0
				1 (0.00)	204 43 153
				1 (0.00)	255 128 102
				1 (0.00)	102 170 0
				1 (0.00)	102 0 102
				1 (0.00)	51 213 102
				1 (0.00)	153 43 0
				1 (0.00)	102 128 255
				1 (0.00)	204 85 204
			Total: 131 colors 112896 in pixels

## Sheet: 5 DAT
C1			C2			C3			C4			T1			T2			T3			T4			P1_1			P1_2			P1_3			P1_4			P0_1			P0_2			P0_3			P0_4
color	appearance	RGB	color	appearance	RGB	color	appearance	RGB	color	appearance	RGB	color	appearance	RGB	color	appearance	RGB	color	appearance	RGB	color	appearance	RGB	color	appearance	RGB	color	appearance	RGB	color	appearance	RGB	color	appearance	RGB	color	appearance	RGB	color	appearance	RGB	color	appearance	RGB	color	appearance	RGB
	unit: pixels (percent)			unit: pixels (percent)			unit: pixels (percent)			unit: pixels (percent)			unit: pixels (percent)			unit: pixels (percent)			unit: pixels (percent)			unit: pixels (percent)			unit: pixels (percent)			unit: pixels (percent)			unit: pixels (percent)			unit: pixels (percent)			unit: pixels (percent)			unit: pixels (percent)			unit: pixels (percent)			unit: pixels (percent)
	19526 (17.30)	0 0 0		24978 (22.12)	51 43 0		29542 (26.25)	0 0 0		31049 (27.50)	0 0 0		24800 (21.97)	0 0 0		16567 (14.67)	51 43 0		27744 (24.57)	0 0 0		33038 (29.26)	0 0 0		74258 (65.78)	255 255 255		72380 (64.11)	255 255 255		67698 (59.96)	255 255 255		73602 (65.19)	255 255 255		38456 (34.06)	255 255 255		39130 (34.66)	255 255 255		117487 (42.63)	255 255 255		41501 (36.76)	255 255 255
	18223 (16.14)	51 0 0		16559 (14.67)	0 0 0		23263 (20.67)	51 43 0		24226 (21.46)	51 43 0		23331 (20.67)	51 43 0		13709 (12.14)	102 43 0		26780 (23.72)	51 0 0		24380 (21.60)	51 0 0		11619 (10.29)	102 43 0		6205 (5.50)	153 85 51		14891 (13.19)	51 0 0		12993 (11.51)	51 43 0		22895 (20.28)	0 0 0		15683 (13.89)	51 43 0		51225 (18.59)	0 0 0		29590 (26.21)	0 0 0
	17267 (15.29)	51 43 0		13240 (11.73)	51 0 0		12562 (11.16)	51 0 0		13378 (11.85)	51 0 0		21340 (18.90)	51 0 0		9556 (8.46)	51 0 0		24692 (21.87)	51 43 0		23702 (20.99)	51 43 0		8956 (7.93)	51 43 0		6085 (5.39)	153 85 0		13808 (12.23)	51 43 0		12911 (11.44)	51 0 0		14982 (13.27)	51 43 0		8969 (7.94)	51 0 0		28776 (10.44)	51 0 0		11974 (10.61)	51 0 0
	14098 (12.49)	0 43 0		8920 (7.90)	0 43 0		11516 (10.23)	0 43 0		12109 (10.73)	0 43 0		11672 (10.34)	102 43 0		7326 (6.49)	153 85 51		9185 (8.14)	0 43 0		10571 (9.36)	0 43 0		7803 (6.91)	51 0 0		6032 (5.34)	102 43 0		7232 (6.41)	102 43 0		5248 (4.65)	102 43 0		12907 (11.43)	51 0 0		7769 (6.88)	102 43 0		28238 (10.25)	51 43 0		10325 (9.15)	51 43 0
	8600 (7.62)	102 85 0		8890 (7.87)	102 85 0		7294 (6.48)	102 85 0		5800 (5.14)	102 85 0		8262 (7.32)	0 43 0		6546 (5.80)	153 85 0		6613 (5.86)	102 43 0		5181 (4.59)	102 43 0		2444 (2.16)	102 0 0		3827 (3.39)	153 43 0		2211 (1.96)	51 0 51		1928 (1.71)	51 43 51		8549 (7.57)	0 43 0		5924 (5.25)	51 43 51		21752 (7.89)	0 43 0		8983 (7.96)	0 43 0
	4438 (3.93)	51 43 51		7236 (6.41)	51 43 51		5298 (4.71)	51 85 0		5578 (4.94)	51 43 51		5771 (5.11)	51 43 51		5800 (5.14)	51 43 51		4864 (4.31)	51 43 51		4385 (3.88)	51 43 51		2241 (1.99)	102 43 51		3733 (3.31)	204 128 51		1913 (1.69)	0 43 0		1534 (1.36)	102 0 0		3647 (3.23)	51 43 51		4790 (4.24)	0 0 0		5601 (2.03)	0 0 51		2663 (2.36)	51 43 51
	4370 (3.87)	102 85 51		6423 (5.69)	102 85 51		5005 (4.45)	51 43 51		4977 (4.41)	51 85 0		2813 (2.49)	102 0 0		5796 (5.13)	102 43 51		2322 (2.06)	51 0 51		3382 (3.00)	51 0 51		1307 (1.16)	51 43 51		2880 (2.55)	204 85 51		1733 (1.54)	51 43 51		1478 (1.31)	0 43 0		2116 (1.87)	0 0 51		4044 (3.58)	102 43 51		5482 (1.99)	51 43 51		1690 (1.50)	51 0 51
	3898 (3.45)	0 43 51		3301 (2.92)	51 85 0		4416 (3.92)	102 85 51		3491 (3.09)	102 85 51		2518 (2.23)	102 43 51		4976 (4.41)	0 0 0		1870 (1.66)	0 0 51		2151 (1.91)	0 0 51		1211 (1.07)	51 0 51		2027 (1.80)	102 43 51		1291 (1.14)	102 0 0		1387 (1.23)	51 0 51		1997 (1.77)	51 85 0		3091 (2.74)	102 85 51		3954 (1.43)	51 0 51		1620 (1.43)	0 0 51
	3614 (3.20)	51 0 51		2834 (2.51)	102 128 0		3062 (2.72)	0 0 51		2828 (2.50)	0 0 51		2165 (1.92)	51 85 0		4517 (4.00)	153 43 0		1861 (1.65)	102 0 0		1877 (1.66)	102 0 0		751 (0.67)	153 43 0		1691 (1.50)	204 85 0		842 (0.75)	102 43 51		851 (0.75)	102 43 51		1803 (1.60)	51 0 51		2902 (2.57)	102 85 0		2866 (1.04)	0 43 51		1128 (1.00)	51 85 0
	2811 (2.49)	51 85 0		2788 (2.47)	0 0 51		2001 (1.78)	51 0 51		2762 (2.45)	51 0 51		2076 (1.84)	0 0 51		4035 (3.57)	102 85 0		1547 (1.37)	0 43 51		1131 (1.00)	51 85 0		523 (0.46)	153 85 0		1504 (1.33)	153 43 51		362 (0.32)	0 0 51		422 (0.37)	0 0 51		1141 (1.01)	0 43 51		2661 (2.36)	0 43 0		2539 (0.92)	51 85 0		870 (0.77)	0 43 51
	2715 (2.40)	102 128 51		2701 (2.39)	102 128 51		1746 (1.55)	0 43 51		2425 (2.15)	102 43 0		1762 (1.56)	51 0 51		3886 (3.44)	204 128 51		1503 (1.33)	51 85 0		784 (0.69)	0 43 51		477 (0.42)	102 85 0		812 (0.72)	102 85 0		244 (0.22)	102 85 0		234 (0.21)	102 0 51		843 (0.75)	102 85 0		2252 (1.99)	51 0 51		1338 (0.49)	102 85 0		410 (0.36)	51 85 51
	2273 (2.01)	102 128 0		2381 (2.11)	51 0 51		1636 (1.45)	51 85 51		1586 (1.40)	51 85 51		1428 (1.26)	102 85 0		3366 (2.98)	102 85 51		971 (0.86)	102 85 0		749 (0.66)	102 43 51		472 (0.42)	0 43 0		739 (0.65)	51 0 0		161 (0.14)	0 43 51		198 (0.18)	0 43 51		674 (0.60)	51 85 51		1767 (1.57)	153 128 51		1170 (0.42)	102 85 51		311 (0.28)	102 85 51
	2090 (1.85)	153 128 51		2366 (2.10)	153 128 51		1603 (1.42)	102 43 0		786 (0.70)	0 43 51		939 (0.83)	102 85 51		2929 (2.59)	0 43 0		828 (0.73)	102 43 51		494 (0.44)	51 85 51		225 (0.20)	102 85 51		734 (0.65)	51 43 0		151 (0.13)	102 0 51		32 (0.03)	102 85 0		606 (0.54)	102 85 51		1631 (1.44)	153 170 51		1116 (0.40)	51 85 51		248 (0.22)	102 43 0
	1909 (1.69)	0 0 51		1990 (1.76)	0 43 51		1251 (1.11)	102 128 51		568 (0.50)	102 43 51		905 (0.80)	51 85 51		2864 (2.54)	204 85 51		641 (0.57)	102 0 51		417 (0.37)	102 85 0		211 (0.19)	102 0 51		711 (0.63)	102 85 51		102 (0.09)	153 43 0		23 (0.02)	102 85 51		583 (0.52)	102 43 0		1403 (1.24)	153 85 51		999 (0.36)	102 43 0		178 (0.16)	204 213 204
	1338 (1.19)	153 170 51		1824 (1.62)	102 43 0		969 (0.86)	102 128 0		380 (0.34)	102 128 51		886 (0.78)	0 43 51		2512 (2.23)	51 0 51		523 (0.46)	102 85 51		306 (0.27)	102 0 51		162 (0.14)	153 85 51		639 (0.57)	102 0 0		68 (0.06)	153 85 0		8 (0.01)	51 85 0		250 (0.22)	102 43 51		1216 (1.08)	102 128 51		529 (0.19)	204 213 204		158 (0.14)	102 85 0
	1138 (1.01)	102 43 0		1117 (0.99)	153 128 0		308 (0.27)	102 43 51		200 (0.18)	153 85 0		797 (0.71)	153 43 0		2483 (2.20)	153 128 51		479 (0.42)	51 85 51		253 (0.22)	102 85 51		131 (0.12)	153 43 51		580 (0.51)	153 128 51		67 (0.06)	102 85 51		8 (0.01)	153 43 0		165 (0.15)	204 213 204		1158 (1.03)	51 85 0		419 (0.15)	102 43 51		136 (0.12)	153 170 153
	997 (0.88)	153 128 0		982 (0.87)	153 170 51		254 (0.23)	153 128 51		188 (0.17)	153 85 51		342 (0.30)	153 85 0		1904 (1.69)	153 43 51		120 (0.11)	153 43 0		27 (0.02)	0 85 0		40 (0.04)	0 0 51		373 (0.33)	204 170 51		40 (0.04)	153 43 51		8 (0.01)	51 85 51		139 (0.12)	102 0 0		1068 (0.95)	102 0 0		275 (0.10)	153 170 153		115 (0.10)	204 170 204
	873 (0.77)	51 85 51		880 (0.78)	51 85 51		210 (0.19)	153 128 0		165 (0.15)	102 128 0		297 (0.26)	102 0 51		1860 (1.65)	102 0 0		67 (0.06)	153 85 0		15 (0.01)	153 43 0		25 (0.02)	51 85 0		372 (0.33)	204 128 0		30 (0.03)	51 85 0		7 (0.01)	153 85 0		118 (0.10)	204 170 204		914 (0.81)	0 0 51		201 (0.07)	102 85 102		94 (0.08)	102 43 51
	729 (0.65)	153 85 0		856 (0.76)	153 85 0		168 (0.15)	153 85 0		162 (0.14)	153 128 51		253 (0.22)	153 85 51		1825 (1.62)	204 85 0		52 (0.05)	0 85 51		10 (0.01)	153 43 51		18 (0.02)	0 43 51		214 (0.19)	153 128 0		19 (0.02)	153 85 51		6 (0.01)	153 85 51		108 (0.10)	153 170 153		813 (0.72)	102 128 0		198 (0.07)	153 128 102		90 (0.08)	102 128 102
	517 (0.46)	153 85 51		821 (0.73)	102 43 51		110 (0.10)	153 85 51		52 (0.05)	153 128 0		226 (0.20)	153 43 51		1630 (1.44)	153 170 51		33 (0.03)	153 85 51		8 (0.01)	0 85 51		8 (0.01)	204 85 0		209 (0.19)	255 128 51		8 (0.01)	204 85 51		6 (0.01)	153 43 51		106 (0.09)	204 170 153		646 (0.57)	153 85 0		193 (0.07)	204 170 153		87 (0.08)	102 85 102
	350 (0.31)	102 43 51		761 (0.67)	153 85 51		64 (0.06)	51 128 0		50 (0.04)	102 0 0		92 (0.08)	0 85 0		874 (0.77)	0 0 51		27 (0.02)	102 128 0		5 (0.00)	153 85 51		8 (0.01)	153 0 0		156 (0.14)	255 170 51		4 (0.00)	153 170 51		5 (0.00)	102 43 102		98 (0.09)	102 128 51		615 (0.54)	153 128 0		174 (0.06)	204 170 204		85 (0.08)	153 128 153
	220 (0.19)	153 170 0		195 (0.17)	102 170 51		48 (0.04)	102 170 51		29 (0.03)	102 0 51		42 (0.04)	0 85 51		830 (0.74)	102 128 51		25 (0.02)	0 85 0		4 (0.00)	102 128 51		4 (0.00)	51 85 51		148 (0.13)	204 170 102		3 (0.00)	51 85 51		3 (0.00)	102 85 102		84 (0.07)	153 128 153		452 (0.40)	0 43 51		146 (0.05)	153 128 153		72 (0.06)	102 0 0
	170 (0.15)	204 170 51		135 (0.12)	204 128 51		44 (0.04)	153 128 102		18 (0.02)	51 128 0		41 (0.04)	102 128 51		785 (0.70)	102 128 0		22 (0.02)	153 43 51		3 (0.00)	51 85 102		1 (0.00)	204 85 51		103 (0.09)	51 43 51		3 (0.00)	153 128 51		2 (0.00)	102 0 102		77 (0.07)	153 128 102		400 (0.35)	51 85 51		143 (0.05)	102 128 51		64 (0.06)	204 170 153
	132 (0.12)	153 128 102		104 (0.09)	204 170 51		39 (0.03)	102 0 0		16 (0.01)	0 85 0		35 (0.03)	102 128 0		774 (0.69)	204 170 51		20 (0.02)	51 128 0		3 (0.00)	51 128 0		1 (0.00)	204 43 0		98 (0.09)	204 128 102		2 (0.00)	153 0 0		1 (0.00)	153 43 102		61 (0.05)	102 128 102		381 (0.34)	153 43 0		111 (0.04)	102 128 102		61 (0.05)	255 213 255
	89 (0.08)	102 170 51		93 (0.08)	153 170 0		37 (0.03)	102 0 51		13 (0.01)	153 43 51		34 (0.03)	153 128 51		745 (0.66)	153 128 0		15 (0.01)	153 128 0		3 (0.00)	102 128 102	Total: 24 colors 112896 in pixels				83 (0.07)	255 170 102		2 (0.00)	153 85 102		1 (0.00)	153 85 102		58 (0.05)	102 85 102		360 (0.32)	204 170 51		97 (0.04)	255 213 204		48 (0.04)	204 255 204
	71 (0.06)	204 170 102		75 (0.07)	204 170 102		23 (0.02)	51 128 51		10 (0.01)	153 43 0		34 (0.03)	153 128 0		645 (0.57)	0 43 51		14 (0.01)	102 128 51		2 (0.00)	153 85 0					54 (0.05)	204 43 0		2 (0.00)	102 170 51	Total: 25 colors 112896 in pixels				44 (0.04)	255 213 204		304 (0.27)	153 43 51		93 (0.03)	102 0 0		42 (0.04)	153 128 102
	62 (0.05)	204 128 51		73 (0.06)	153 170 102		17 (0.02)	153 170 51		7 (0.01)	102 128 102		7 (0.01)	204 85 51		644 (0.57)	51 85 0		12 (0.01)	102 128 102		2 (0.00)	153 85 102					44 (0.04)	102 0 51		2 (0.00)	153 128 0					43 (0.04)	102 0 51		257 (0.23)	153 128 102		73 (0.03)	255 213 255		41 (0.04)	255 213 204
	54 (0.05)	102 170 0		69 (0.06)	102 0 0		13 (0.01)	153 170 102		7 (0.01)	153 128 102		5 (0.00)	153 0 0		414 (0.37)	204 128 0		9 (0.01)	102 170 51		2 (0.00)	102 128 0					43 (0.04)	51 0 51		2 (0.00)	153 170 102					34 (0.03)	255 255 204		221 (0.20)	153 170 0		61 (0.02)	102 128 0		39 (0.03)	204 213 255
	43 (0.04)	153 170 102		63 (0.06)	102 170 0		12 (0.01)	204 128 51		6 (0.01)	0 85 51		3 (0.00)	153 0 51		412 (0.36)	204 170 102		8 (0.01)	102 85 102		2 (0.00)	153 128 51					37 (0.03)	153 85 102		1 (0.00)	204 128 51					32 (0.03)	255 213 255		210 (0.19)	102 0 51		61 (0.02)	255 255 204		35 (0.03)	204 255 255
	41 (0.04)	102 0 0		41 (0.04)	153 128 102		10 (0.01)	0 85 0		5 (0.00)	102 170 0		3 (0.00)	153 85 102		356 (0.32)	51 85 51		7 (0.01)	153 128 51		1 (0.00)	153 43 102					30 (0.03)	204 170 0		1 (0.00)	204 85 102					27 (0.02)	153 85 102		153 (0.14)	204 170 153		41 (0.01)	204 255 204		29 (0.03)	153 85 51
	34 (0.03)	51 128 0		29 (0.03)	102 0 51		7 (0.01)	204 170 51		4 (0.00)	51 128 51		3 (0.00)	153 128 102		303 (0.27)	153 170 0		6 (0.01)	51 128 51		1 (0.00)	102 170 51					27 (0.02)	153 43 102		1 (0.00)	51 85 102					26 (0.02)	102 128 0		133 (0.12)	204 213 204		41 (0.01)	204 255 255		23 (0.02)	153 85 102
	25 (0.02)	153 43 51		18 (0.02)	102 170 102		6 (0.01)	0 85 51		3 (0.00)	204 128 51		2 (0.00)	204 85 0		276 (0.24)	102 0 51		4 (0.00)	153 170 51		1 (0.00)	51 128 102					25 (0.02)	255 128 102		1 (0.00)	51 128 51					24 (0.02)	204 255 255		119 (0.11)	204 170 102		34 (0.01)	204 213 255		22 (0.02)	0 85 0
	25 (0.02)	204 128 102		18 (0.02)	204 128 102		5 (0.00)	102 170 0		3 (0.00)	153 170 0		2 (0.00)	51 128 51		240 (0.21)	255 170 102		4 (0.00)	153 128 102		1 (0.00)	51 128 51					21 (0.02)	204 43 51		1 (0.00)	204 170 102					23 (0.02)	204 213 255		117 (0.10)	255 255 204		28 (0.01)	153 128 51		22 (0.02)	51 128 102
	22 (0.02)	102 0 51		13 (0.01)	102 128 102		4 (0.00)	204 170 102		3 (0.00)	153 170 102		2 (0.00)	102 128 102		185 (0.16)	153 170 102		4 (0.00)	153 85 102		1 (0.00)	102 85 102					20 (0.02)	153 128 102	Total: 33 colors 112896 in pixels							22 (0.02)	0 85 0		116 (0.10)	255 213 204		28 (0.01)	153 85 102		17 (0.02)	255 255 204
	21 (0.02)	102 128 102		13 (0.01)	204 128 0		3 (0.00)	102 128 102		3 (0.00)	153 85 102		2 (0.00)	204 170 102		144 (0.13)	153 128 102		3 (0.00)	204 85 102		1 (0.00)	0 128 51					20 (0.02)	51 85 0								21 (0.02)	204 255 204		112 (0.10)	153 85 102		22 (0.01)	153 170 204		16 (0.01)	0 85 51
	20 (0.02)	51 128 51		12 (0.01)	153 85 102		3 (0.00)	153 43 0		2 (0.00)	51 85 102		2 (0.00)	204 43 0		133 (0.12)	204 128 102		3 (0.00)	204 170 51		1 (0.00)	153 170 51					20 (0.02)	0 43 0								17 (0.02)	51 128 51		96 (0.09)	153 128 153		20 (0.01)	153 170 102		15 (0.01)	102 128 153
	10 (0.01)	204 128 0		11 (0.01)	153 43 51		2 (0.00)	204 128 0		2 (0.00)	204 85 0		1 (0.00)	102 85 102		117 (0.10)	102 170 51		3 (0.00)	153 170 0		1 (0.00)	255 170 153					20 (0.02)	102 85 102								16 (0.01)	102 43 102		92 (0.08)	153 170 102		18 (0.01)	153 85 51		14 (0.01)	102 0 51
	10 (0.01)	102 170 102		10 (0.01)	51 128 51		2 (0.00)	102 170 102		1 (0.00)	153 170 51		1 (0.00)	0 128 51		104 (0.09)	153 85 102		3 (0.00)	102 170 102		1 (0.00)	153 128 102					19 (0.02)	204 213 102								13 (0.01)	153 85 51		75 (0.07)	204 170 204		14 (0.01)	153 85 0		14 (0.01)	255 170 204
	8 (0.01)	204 170 153		10 (0.01)	204 170 153		2 (0.00)	102 85 102		1 (0.00)	102 170 51		1 (0.00)	204 170 153		79 (0.07)	255 170 51		2 (0.00)	102 170 0	Total: 38 colors 112896 in pixels							19 (0.02)	102 128 0								11 (0.01)	51 85 102		74 (0.07)	153 170 153		12 (0.00)	51 85 102		11 (0.01)	51 85 102
	8 (0.01)	204 170 0		10 (0.01)	51 128 0		1 (0.00)	51 85 102		1 (0.00)	51 170 51		1 (0.00)	0 128 0		75 (0.07)	255 128 51		2 (0.00)	51 85 102								15 (0.01)	153 170 102								9 (0.01)	153 85 0		70 (0.06)	204 128 51		12 (0.00)	204 213 153		7 (0.01)	204 128 153
	7 (0.01)	204 85 51		8 (0.01)	204 213 51		1 (0.00)	153 0 51		1 (0.00)	102 85 102	Total: 40 colors 112896 in pixels				62 (0.05)	255 213 102		2 (0.00)	204 170 102								15 (0.01)	153 170 51								9 (0.01)	204 128 153		55 (0.05)	102 170 51		8 (0.00)	153 128 0		7 (0.01)	204 213 153
	6 (0.01)	153 0 51		7 (0.01)	102 85 102		1 (0.00)	153 170 153		1 (0.00)	51 128 102					58 (0.05)	204 170 0		1 (0.00)	153 0 0								15 (0.01)	255 170 153								8 (0.01)	153 128 51		47 (0.04)	204 85 51		7 (0.00)	102 128 153		7 (0.01)	153 170 204
	6 (0.01)	204 85 0		4 (0.00)	153 0 0		1 (0.00)	153 170 0	Total: 42 colors 112896 in pixels							54 (0.05)	204 213 51		1 (0.00)	51 128 102								12 (0.01)	153 170 0								8 (0.01)	102 128 153		39 (0.03)	204 213 255		6 (0.00)	0 85 0		3 (0.00)	102 43 102
	5 (0.00)	204 213 102		4 (0.00)	0 85 0		1 (0.00)	153 213 51								52 (0.05)	102 170 0		1 (0.00)	204 128 51								12 (0.01)	0 0 51								7 (0.01)	0 85 51		37 (0.03)	204 213 51		5 (0.00)	102 0 51		3 (0.00)	51 128 51
	5 (0.00)	0 85 0		3 (0.00)	204 255 102	Total: 44 colors 112560 in pixels										39 (0.03)	255 128 102		1 (0.00)	153 128 153								9 (0.01)	204 170 153								6 (0.01)	153 43 0		34 (0.03)	204 128 102		4 (0.00)	204 128 153		3 (0.00)	153 0 51
	4 (0.00)	102 85 102		3 (0.00)	153 213 51											31 (0.03)	255 170 0		1 (0.00)	153 170 102								8 (0.01)	255 213 102								6 (0.01)	51 43 102		33 (0.03)	153 170 204		3 (0.00)	51 128 0		3 (0.00)	0 128 0
	4 (0.00)	153 85 102		3 (0.00)	153 170 153											30 (0.03)	255 213 153		1 (0.00)	204 128 102								8 (0.01)	153 0 0								3 (0.00)	153 0 51		32 (0.03)	153 213 51		3 (0.00)	51 128 51		3 (0.00)	102 128 51
	4 (0.00)	51 170 0		3 (0.00)	204 170 0											27 (0.02)	204 85 102	Total: 47 colors 112896 in pixels										8 (0.01)	102 128 51								3 (0.00)	51 128 102		30 (0.03)	255 213 255		2 (0.00)	153 43 51		2 (0.00)	153 213 204
	2 (0.00)	153 213 51		2 (0.00)	153 213 102											27 (0.02)	204 43 0											7 (0.01)	102 43 102								3 (0.00)	255 170 204		29 (0.03)	255 170 204	Total: 48 colors 275625 in pixels				2 (0.00)	153 85 0
	2 (0.00)	255 255 153		2 (0.00)	204 85 102											23 (0.02)	51 170 51											7 (0.01)	51 85 51								3 (0.00)	153 128 0		29 (0.03)	204 213 153					2 (0.00)	51 128 0
	2 (0.00)	51 170 51		2 (0.00)	204 213 102											23 (0.02)	204 170 153											5 (0.00)	255 128 0								3 (0.00)	153 0 0		26 (0.02)	255 170 102					2 (0.00)	102 128 0
	2 (0.00)	51 85 102		2 (0.00)	204 85 0											21 (0.02)	204 213 102											5 (0.00)	255 213 153								2 (0.00)	153 170 102		23 (0.02)	204 170 0					2 (0.00)	204 170 255
	1 (0.00)	204 255 102		1 (0.00)	51 85 102											20 (0.02)	204 255 102											5 (0.00)	204 85 102								2 (0.00)	51 128 0		22 (0.02)	204 85 0					1 (0.00)	153 213 153
	1 (0.00)	153 170 153		1 (0.00)	153 128 153											20 (0.02)	153 0 51											4 (0.00)	255 255 153								1 (0.00)	204 170 255		19 (0.02)	204 213 102					1 (0.00)	102 170 102
	1 (0.00)	153 0 0		1 (0.00)	204 213 153											19 (0.02)	153 0 0											4 (0.00)	255 85 51								1 (0.00)	204 213 153		18 (0.02)	102 170 0					1 (0.00)	153 170 102
	1 (0.00)	204 255 153		1 (0.00)	204 255 153											17 (0.02)	51 128 51											3 (0.00)	255 213 51								1 (0.00)	204 170 102		17 (0.02)	255 170 153					1 (0.00)	204 128 102
	1 (0.00)	51 128 102		1 (0.00)	51 170 0											16 (0.01)	102 85 102											3 (0.00)	153 0 51								1 (0.00)	102 170 102		16 (0.01)	204 128 153					1 (0.00)	102 85 153
	1 (0.00)	153 128 153		1 (0.00)	102 128 153											14 (0.01)	153 213 51											3 (0.00)	102 128 102								1 (0.00)	204 255 153		16 (0.01)	204 128 0					1 (0.00)	153 128 51
	1 (0.00)	255 170 102		1 (0.00)	204 128 153											13 (0.01)	204 255 51											2 (0.00)	51 85 102								1 (0.00)	255 170 255		15 (0.01)	204 255 204					1 (0.00)	153 85 153
	1 (0.00)	204 213 51		1 (0.00)	255 255 153											10 (0.01)	51 170 0											2 (0.00)	204 213 153								1 (0.00)	153 170 204		14 (0.01)	255 170 51					1 (0.00)	51 43 102
Total: 60 colors 112896 in pixels				1 (0.00)	153 43 0											10 (0.01)	0 85 0											2 (0.00)	255 85 0								1 (0.00)	204 128 102		14 (0.01)	153 213 102					1 (0.00)	102 170 153
				1 (0.00)	153 0 51											9 (0.01)	51 128 0											2 (0.00)	0 43 51							Total: 61 colors 112896 in pixels				13 (0.01)	153 0 0				Total: 61 colors 112896 in pixels
				1 (0.00)	102 0 102											8 (0.01)	102 128 102											1 (0.00)	204 213 51											12 (0.01)	102 85 102
				1 (0.00)	204 85 51											8 (0.01)	204 213 0											1 (0.00)	204 0 0											12 (0.01)	51 128 0
				1 (0.00)	51 0 102											7 (0.01)	255 128 0											1 (0.00)	255 255 102											10 (0.01)	255 213 153
			Total: 65 colors 112896 in pixels													6 (0.01)	255 85 51											1 (0.00)	204 128 153											10 (0.01)	204 255 255
																6 (0.01)	153 213 0											1 (0.00)	153 213 153											10 (0.01)	153 43 102
																6 (0.01)	0 85 51											1 (0.00)	204 43 102											9 (0.01)	255 255 153
																5 (0.00)	204 128 153										Total: 68 colors 112896 in pixels													7 (0.01)	204 85 102
																4 (0.00)	255 85 0																							7 (0.01)	255 213 102
																3 (0.00)	102 43 102																							6 (0.01)	255 213 51
																3 (0.00)	255 170 153																							6 (0.01)	102 128 102
																3 (0.00)	255 255 102																							6 (0.01)	255 128 102
																2 (0.00)	51 43 102																							4 (0.00)	153 213 153
																2 (0.00)	153 255 51																							4 (0.00)	153 213 204
																2 (0.00)	204 255 153																							3 (0.00)	255 128 153
																2 (0.00)	102 170 102																							3 (0.00)	204 255 153
																2 (0.00)	255 213 0																							3 (0.00)	255 128 51
																1 (0.00)	204 170 204																							2 (0.00)	255 170 255
																1 (0.00)	51 85 102																							2 (0.00)	153 255 51
																1 (0.00)	51 0 102																							2 (0.00)	51 128 51
																1 (0.00)	153 255 102																							2 (0.00)	204 213 0
																1 (0.00)	255 255 153																							1 (0.00)	153 0 51
																1 (0.00)	204 0 0																							1 (0.00)	0 85 51
																1 (0.00)	102 213 0																							1 (0.00)	153 255 204
																1 (0.00)	153 255 0																							1 (0.00)	255 170 0
																1 (0.00)	204 43 51																							1 (0.00)	153 85 153
																1 (0.00)	255 170 204																							1 (0.00)	0 85 0
															Total: 88 colors 112896 in pixels																									1 (0.00)	204 255 102
																																								1 (0.00)	153 213 0
																																								1 (0.00)	255 255 102
																																								1 (0.00)	204 170 255
																																							Total: 92 colors 112896 in pixels
